# Supplementary material for: Autonomous DNA nanostructures instructed by hierarchically concatenated chemical reaction networks
Source: Nat Commun. 2021 Aug 26;12:5132. doi: 10.1038/s41467-021-25450-5 (PMC8390752; doi:10.1038/s41467-021-25450-5)
Supplement: Supplementary file 3 — Source Data [file 41467_2021_25450_MOESM3_ESM.xlsx]

## Sheet: Fig 2d
	0 µM ATP		40 µM ATP		60 µM ATP		80 µM ATP					Measure 1				Measure 2
Time (h)	Average normalized FI	SD	Average normalized FI	SD	Average normalized FI	SD	Average normalized FI	SD			Time [s]	0 µM ATP	40 µM ATP	60 µM ATP	80 µM ATP	0 µM ATP	40 µM ATP	60 µM ATP	80 µM ATP
0	1	0	1	0	1	0	1	0			0	25362	23969	28818	26673	24907	27897	25517	26467
0.0331675	0.999935	0.00393944	0.996278	0.00213712	0.999539	0.000456076	0.990655	0.00274313			119.403	25431	23916	28814	26372	24836	27751	25497	26271
0.0973383	0.998775	0.00496708	0.976073	0.0190871	0.940674	0.0130702	0.901847	0.00105868			350.418	25420	23719	26842	24035	24789	26853	24239	23889
0.130503	0.99674	0.00578084	0.978195	0.015497	0.952152	0.0120783	0.913161	0.0027441			469.811	25383	23709	27193	24305	24724	26983	24514	24220
0.163835	1.00466	0.000566025	0.96968	0.0149122	0.949928	0.0159995	0.912276	0.00933926			589.805	25470	23495	27049	24157	25033	26757	24528	24320
0.197166	0.997746	0.00413626	0.970116	0.0183672	0.943688	0.0104141	0.909283	0.00876398			709.796	25379	23564	26983	24088	24778	26701	24268	24230
0.230494	0.998136	0.000876389	0.962914	0.0135059	0.937279	0.00817163	0.904866	0.0109486			829.778	25299	23309	26844	23929	24876	26596	24064	24154
0.263829	0.998442	0.00409922	0.963298	0.0116656	0.934949	0.00620156	0.901215	0.0107689			949.785	25396	23287	26817	23835	24796	26643	23969	24054
0.29716	1.00442	0.000675509	0.956067	0.0134542	0.932173	0.00541647	0.890543	0.0167782			1069.78	25462	23144	26753	23437	25029	26406	23884	23884
0.330492	1.00201	0.00222484	0.955546	0.0080542	0.927068	0.00953269	0.886366	0.0101287			1189.77	25453	23040	26522	23451	24918	26498	23828	23649
0.363822	0.99795	0.00635615	0.947419	0.0154182	0.916764	0.00315553	0.883765	0.00889022			1309.76	25424	22970	26355	23405	24744	26126	23450	23557
0.397157	0.999563	0.00914879	0.943248	0.0077459	0.914697	0.0025875	0.871086	0.010311			1429.76	25515	22740	26307	23040	24735	26161	23387	23248
0.430488	0.981712	0.0226842	0.937931	0.00783084	0.908676	0.00594831	0.866682	0.0100208			1549.76	25305	22614	26065	22928	24052	26011	23294	23126
0.463821	1.00303	0.00150847	0.939511	0.00960878	0.904256	0.00632341	0.864059	0.00769105			1669.76	25466	22682	25930	22902	24956	26020	23188	23013
0.497153	1.00094	0.00263249	0.935618	0.0056744	0.899556	0.0048785	0.860219	0.00708451			1789.75	25433	22522	25824	22811	24884	25989	23042	22900
0.530487	1.00491	0.00353815	0.926546	0.00369394	0.897603	0.0018216	0.855063	0.00721592			1909.75	25550	22271	25830	22671	24967	25775	22937	22766
0.563819	1.00116	0.00153241	0.924333	0.00375676	0.893723	0.00448147	0.849527	0.00580169			2029.75	25419	22219	25664	22550	24909	25712	22886	22593
0.597147	1.00349	0.00170454	0.921924	0.000908484	0.887359	0.00156615	0.846759	0.00528088			2149.73	25420	22113	25540	22486	25024	25701	22671	22510
0.630479	1.00234	0.00416184	0.915035	0.00764173	0.880482	0.00857541	0.838163	0.00659101			2269.73	25496	22062	25199	22232	24892	25376	22622	22307
0.663811	1.00124	0.00237545	0.915483	0.000518534	0.879773	0.00492267	0.835489	0.00604409			2389.72	25436	21952	25253	22171	24896	25529	22538	22226
0.697144	1.00215	0.00588038	0.910203	0.00308868	0.879315	0.00623668	0.831259	0.000857987			2509.72	25522	21869	25213	22156	24857	25331	22550	22017
0.730476	1.00425	0.00118345	0.904541	0.00572698	0.874008	0.0026574	0.828305	0.00076195			2629.71	25491	21778	25133	22079	24992	25121	22350	21937
0.763807	1.00223	0.00565428	0.901451	0.00744108	0.865697	0.00199545	0.822404	0.00365703			2749.71	25520	21733	24907	21867	24863	25001	22126	21835
0.797138	1.00187	0.00639038	0.900109	0.0101058	0.863755	0.00518611	0.817431	0.00192653			2869.7	25524	21746	24786	21767	24841	24911	22134	21671
0.83047	1.00152	0.00498821	0.896064	0.00550081	0.85685	0.00425451	0.815486	0.000399456			2989.69	25490	21571	24606	21759	24857	24889	21941	21576
0.863801	1.00196	0.00391346	0.895321	0.0063755	0.856127	0.00499928	0.811488	0.00333106			3109.68	25482	21568	24570	21582	24887	24851	21936	21540
0.897134	1.00358	0.00580578	0.893555	0.00220544	0.851375	0.00706366	0.805519	0.00178139			3229.68	25557	21455	24391	21452	24894	24884	21852	21353
0.930466	1.00618	0.00447845	0.887098	0.00331343	0.847035	0.00799214	0.807326	0.00205743			3349.68	25599	21319	24247	21495	24982	24682	21758	21406
0.9638	1.00554	0.00403644	0.882663	0.00439267	0.845323	0.00669984	0.803428	0.00126428			3469.68	25575	21231	24224	21406	24974	24537	21691	21288
0.997133	1.00098	0.00507949	0.880983	0.000749905	0.841856	0.0103842	0.801788	5.77051e-05			3589.68	25478	21129	24049	21385	24842	24562	21669	21222
1.03046	1.00328	0.00600654	0.879369	0.00480331	0.83949	0.00885344	0.80084	0.00239588			3709.67	25553	21159	24012	21406	24883	24437	21581	21151
1.0638	1.00118	0.00580846	0.877234	0.00274783	0.839153	0.00744506	0.797071	0.00245363			3829.67	25496	21073	24031	21214	24834	24418	21547	21142
1.09713	1.00608	0.000597319	0.876292	0.00242875	0.838942	0.00852005	0.793395	0.00685123			3949.66	25527	21045	24003	21033	25048	24398	21561	21127
1.13046	1.00561	0.00355737	0.87277	0.0032786	0.835801	0.00952556	0.790473	0.00505214			4069.65	25568	20975	23892	20989	24984	24283	21499	21016
1.16379	1.00683	0.00778975	0.868286	0.00271656	0.833915	0.00631827	0.789593	0.000328508			4189.65	25675	20858	23903	21067	24940	24169	21393	20892
1.19712	1.00281	0.00249601	0.86671	0.00712855	0.827658	0.00890402	0.786249	0.00172897			4309.64	25478	20895	23670	20939	24933	24038	21280	20842
1.23045	1.00475	0.00382154	0.860421	0.00310118	0.825094	0.0104796	0.782767	0.00152359			4429.63	25551	20676	23564	20850	24958	23942	21243	20746
1.26379	1.00288	0.000441373	0.861616	0.00813718	0.82196	0.0138022	0.778827	0.000866561			4549.63	25443	20790	23406	20790	24971	23876	21223	20597
1.29712	1.00252	0.00958914	0.85744	0.000709572	0.820211	0.0120642	0.781757	0.00308599			4669.62	25598	20564	23391	20910	24801	23906	21147	20633
1.33045	1.00212	0.00714672	0.854938	0.00259568	0.816623	0.0120944	0.77929	0.00360516			4789.62	25544	20536	23287	20854	24834	23799	21056	20558
1.36378	1.00392	0.00355089	0.85716	0.00340628	0.814835	0.0124613	0.77789	0.000565403			4909.61	25525	20603	23228	20738	24942	23845	21017	20599
1.39711	1.00234	0.0044432	0.852918	0.00987766	0.812113	0.0124877	0.77211	0.000557419			5029.61	25501	20611	23149	20605	24887	23599	20948	20425
1.43045	1.00236	0.00441481	0.851523	0.00111199	0.812067	0.0105577	0.772045	0.00367149			5149.61	25501	20429	23187	20662	24888	23733	20912	20365
1.46378	1.00548	0.00786334	0.849847	5.99641e-05	0.810178	0.0132844	0.770495	0.000764378			5269.61	25642	20371	23077	20537	24905	23707	20913	20407
1.49711	1.00079	0.00122776	0.846748	0.00302727	0.804884	0.0130118	0.769455	0.00102439			5389.59	25404	20347	22930	20543	24905	23562	20773	20346
1.53044	1.00444	2.86541e-05	0.845277	0.00616903	0.803523	0.0190374	0.766431	0.000955001			5509.6	25474	20365	22768	20425	25018	23459	20847	20303
1.56378	1.00555	0.00369881	0.842988	0.00267919	0.804311	0.0150968	0.76651	0.00465991			5629.6	25569	20251	22871	20533	24980	23464	20796	20200
1.59711	1.00439	0.00410748	0.839788	0.00808973	0.802049	0.0121436	0.764594	0.00323331			5749.58	25547	20266	22866	20455	24944	23268	20685	20176
1.63043	1.00493	0.00651998	0.833294	0.00671252	0.798467	0.0161564	0.765314	0.00141968			5869.57	25604	20087	22681	20440	24915	23114	20666	20229
1.66377	1.00434	0.00596491	0.837724	0.0073506	0.799559	0.0137255	0.763717	0.000390525			5989.56	25579	20204	22762	20378	24910	23225	20650	20206
1.6971	1.0048	0.00576211	0.835397	0.0074558	0.799583	0.0172934	0.760561	0.005278			6109.56	25587	20150	22690	20386	24925	23158	20715	20031
1.73043	1.00766	0.00589425	0.831271	0.00349649	0.79607	0.0173299	0.757115	0.000664412			6229.56	25662	19984	22588	20182	24994	23121	20626	20051
1.76376	1.0053	0.0046022	0.831828	0.0117361	0.794839	0.0169639	0.758329	0.00281523			6349.55	25579	20137	22560	20280	24958	22974	20588	20018
1.79709	1.00701	0.00826576	0.826236	0.00595652	0.791044	0.0190063	0.756423	0.00455552			6469.54	25688	19905	22409	20262	24936	22932	20528	19935
1.83043	1.00448	0.00292478	0.823013	0.00626577	0.7899	0.0133641	0.755412	0.00285784			6589.54	25528	19833	22491	20203	24967	22836	20397	19940
1.86376	1.00387	0.010641	0.819472	0.00602282	0.784099	0.0111479	0.754452	0.00299617			6709.55	25651	19744	22369	20180	24816	22742	20209	19912
1.8971	1.00441	0.00692049	0.823379	0.00769555	0.788253	0.0200159	0.756257	0.00351853			6829.55	25598	19866	22308	20238	24895	22818	20475	19950
1.93043	1.0101	0.00366863	0.817728	0.0109077	0.784989	0.0168724	0.750652	0.00227183			6949.54	25684	19785	22278	20065	25094	22597	20335	19825
1.96376	1.00706	0.00300422	0.815884	0.0117462	0.786098	0.0204033	0.751812	0.00503323			7069.53	25595	19755	22238	20148	25030	22529	20427	19804
1.99709	1.0101	0.00321847	0.818552	0.00756025	0.786433	0.0132225	0.75121	0.0047704			7189.53	25676	19748	22394	20127	25102	22686	20306	19793
2.03042	1.00467	0.00444154	0.819245	0.0129515	0.784875	0.0163681	0.751964	0.00434045			7309.53	25560	19856	22285	20139	24945	22599	20323	19821
2.06375	1.0021	0.00377101	0.817383	0.00986183	0.782015	0.0187511	0.751416	0.00156462			7429.52	25483	19759	22154	20013	24893	22608	20293	19917
2.09709	1.00599	0.00858823	0.812856	0.0106585	0.779873	0.0207274	0.745776	0.00333648			7549.51	25668	19664	22052	19955	24905	22466	20274	19676
2.13042	1.00367	0.0108686	0.810873	0.00927369	0.773811	0.0201546	0.746378	0.00306704			7669.5	25650	19593	21889	19966	24807	22438	20109	19697
2.16375	1.00316	0.00668332	0.81071	0.00873809	0.777655	0.017934	0.748782	0.00502322			7789.49	25562	19580	22045	20067	24868	22444	20167	19724
2.19708	1.00514	0.0106247	0.806352	0.00764419	0.776795	0.0184848	0.746395	0.00389195			7909.49	25683	19457	22009	19982	24848	22344	20155	19682
2.23041	0.993784	0.0293659	0.803743	0.0122183	0.770937	0.0192309	0.741694	0.00258707			8029.48	25731	19472	21825	19832	24235	22181	20019	19582
2.26374	1.0034	0.00952166	0.803305	0.0115988	0.77333	0.0226639	0.742092	0.00170667			8149.48	25619	19451	21824	19826	24824	22181	20142	19609
2.29708	1.00648	0.00672519	0.807467	0.0122626	0.774818	0.0204493	0.740617	0.00410992			8269.48	25647	19562	21912	19832	24950	22284	20140	19525
2.33041	1.00567	0.0067075	0.802136	0.0106556	0.774246	0.0217015	0.739458	0.0015082			8389.48	25626	19407	21870	19752	24930	22167	20148	19543
2.36374	1.00451	0.0103515	0.803539	0.00696118	0.773965	0.0211568	0.743983	0.00523583			8509.48	25662	19378	21873	19943	24837	22279	20131	19593
2.39707	0.999537	0.0101338	0.803237	0.00780136	0.773249	0.0237762	0.74058	0.0040569			8629.47	25532	19385	21799	19830	24717	22254	20160	19525
2.43041	1.00592	0.0106991	0.799204	0.0102597	0.766915	0.0254183	0.738095	0.00438988			8749.46	25704	19330	21583	19770	24866	22093	20028	19453
2.46374	1.00418	0.00875208	0.796017	0.0101638	0.766779	0.0243915	0.738803	0.000154532			8869.46	25625	19252	21600	19709	24857	22006	20006	19551
2.49707	1.00618	0.00765748	0.793455	0.0130796	0.766416	0.0245165	0.733718	0.00156628			8989.46	25656	19240	21587	19600	24926	21877	19999	19390
2.5304	1.00545	0.0101988	0.795256	0.0107094	0.764361	0.0263701	0.734809	0.00166675			9109.45	25683	19243	21490	19631	24863	21974	19980	19417
2.56373	1.00507	0.00950027	0.795241	0.0104352	0.766358	0.0283116	0.737968	0.00250105			9229.44	25661	19238	21508	19731	24866	21979	20066	19485
2.59706	1.00602	0.00799714	0.790199	0.010604	0.759966	0.0268774	0.732228	0.00266558			9349.42	25658	19120	21353	19581	24916	21835	19877	19330
2.63039	1.00548	0.00758198	0.78229	0.0278075	0.767897	0.0204272	0.735072	0.00187822			9469.42	25637	19222	21713	19642	24910	21275	19963	19420
2.66373	1.00328	0.00724449	0.791082	0.0108895	0.761842	0.0272728	0.735586	0.00650605			9589.42	25575	19146	21399	19743	24861	21854	19932	19347
2.69706	1.00435	0.00801853	0.787017	0.01239	0.759425	0.0288611	0.734097	0.000552911			9709.41	25616	19074	21297	19591	24874	21711	19899	19419
2.73039	1.00691	0.00750738	0.786121	0.0165477	0.759333	0.0267189	0.734249	1.98183e-05			9829.41	25672	19123	21338	19585	24947	21604	19858	19433
2.76372	1.00039	0.0079848	0.786736	0.0165045	0.760632	0.0278196	0.731583	0.00463848			9949.4	25515	19137	21353	19601	24776	21622	19911	19276
2.79705	1.00186	0.0080785	0.782085	0.0121072	0.755315	0.0282998	0.730309	0.0024632			10069.4	25554	18951	21190	19526	24811	21579	19784	19283
2.83039	1.00123	0.0104779	0.782861	0.0150806	0.757297	0.0268824	0.729777	0.00443548			10189.4	25581	19020	21276	19549	24753	21542	19809	19232
2.86372	1.00215	0.0060492	0.78191	0.0142426	0.758387	0.0243993	0.727496	0.0059117			10309.4	25525	18983	21358	19516	24854	21532	19792	19144
2.89705	1.00154	0.0142155	0.780852	0.0196917	0.754838	0.0291958	0.729418	0.00483664			10429.4	25656	19050	21158	19547	24695	21395	19788	19215
2.93039	1.00365	0.010278	0.782775	0.0221062	0.757387	0.0302476	0.73198	0.00397098			10549.4	25639	19137	21210	19599	24817	21401	19872	19299
2.96372	1.0039	0.00914954	0.781165	0.0172439	0.755293	0.031213	0.730508	0.00126371			10669.4	25625	19016	21130	19461	24843	21452	19836	19358
2.99705	1.00745	0.00195837	0.779516	0.0195758	0.756786	0.0261096	0.728018	0.000772528			10789.4	25586	19016	21277	19433	25058	21360	19782	19254
3.03038	1.00676	0.00683417	0.780275	0.017912	0.754451	0.0300214	0.728171	2.66985e-05			10909.4	25656	19006	21130	19422	24955	21414	19793	19273
3.06371	1.00274	0.00682934	0.779015	0.0192222	0.752707	0.0327086	0.727094	0.00149614			11029.4	25554	18998	21025	19422	24855	21353	19797	19216
3.09704	1.00565	0.00583556	0.78009	0.0177014	0.751714	0.0340027	0.728903	0.000687839			11149.4	25610	18998	20970	19455	24945	21413	19795	19279
3.13037	1.00468	0.00928028	0.777432	0.0177439	0.752706	0.0335414	0.727112	0.00189524			11269.3	25647	18935	21008	19430	24860	21338	19812	19209
3.16371	1.00186	0.0104697	0.778065	0.0202112	0.749588	0.0320763	0.726676	0.00288231			11389.3	25597	18992	20948	19437	24769	21307	19706	19179
3.19704	1.00192	0.0101595	0.778318	0.0180841	0.752786	0.028551	0.72653	0.00128633			11509.3	25593	18962	21112	19403	24776	21356	19724	19205
3.23037	1.00592	0.00684487	0.77588	0.018641	0.747593	0.0331802	0.725879	0.00161091			11629.3	25635	18913	20868	19331	24934	21277	19675	19242
3.2637	1.00087	0.00997603	0.771304	0.017442	0.746943	0.0334888	0.729557	0.0024141			11749.3	25563	18783	20843	19505	24753	21173	19664	19264
3.29704	0.999451	0.0142141	0.771237	0.0183619	0.745819	0.0343031	0.725285	0.00235768			11869.3	25603	18797	20794	19390	24643	21153	19650	19152
3.33037	0.999907	0.0144615	0.771871	0.0211837	0.745709	0.0347361	0.724165	0.00104265			11989.3	25619	18860	20782	19296	24650	21115	19655	19186
3.3637	1.00269	0.0111343	0.768637	0.0202102	0.746195	0.0327738	0.725279	0.00229956			12109.3	25630	18766	20836	19302	24778	21044	19632	19239
3.39703	1.00345	0.0106744	0.768943	0.0223152	0.746915	0.0332521	0.720874	0.00536252			12229.3	25641	18809	20847	19329	24805	21011	19659	18979
3.43037	1.00275	0.0109928	0.769537	0.0215336	0.747437	0.0355614	0.719017	0.00316382			12349.3	25629	18810	20815	19238	24782	21043	19714	18971
3.46369	0.998268	0.0127101	0.771153	0.0232609	0.748101	0.0407198	0.721184	0.00200758			12469.3	25546	18878	20729	19274	24640	21054	19824	19050
3.49703	1.00643	0.0092016	0.77069	0.0232659	0.745459	0.0379161	0.722615	0.00178683			12589.3	25690	18867	20710	19308	24905	21041	19706	19092
3.53036	0.986072	0.0346411	0.768281	0.0214809	0.741213	0.0414815	0.723926	0.003749			12709.3	25630	18779	20515	19380	23950	21009	19662	19090
3.56369	1.00369	0.0111778	0.772634	0.0210474	0.748984	0.0385833	0.728039	0.00694663			12829.3	25656	18876	20798	19550	24802	21139	19808	19139
3.59702	1.00327	0.00820109	0.769601	0.0202044	0.741756	0.0408253	0.722038	0.000791467			12949.3	25592	18789	20544	19244	24844	21071	19664	19125
3.63035	1.00274	0.00744832	0.766718	0.0207409	0.740903	0.0415329	0.717249	0.00269448			13069.3	25565	18729	20505	19182	24844	20980	19655	18933
3.66369	1.0029	0.0134667	0.76601	0.0219194	0.737686	0.0412045	0.718659	0.00319239			13189.3	25677	18732	20419	19229	24742	20937	19567	18961
3.69702	1.00484	0.00486127	0.764937	0.0238495	0.738347	0.0428749	0.717351	0.000313351			13309.3	25572	18739	20404	19128	24942	20869	19614	18992
3.73035	1.00193	0.00579878	0.763529	0.0274342	0.741544	0.0414578	0.7174	0.00264042			13429.3	25515	18766	20525	19185	24853	20759	19670	18938
3.76368	1.00476	0.0082664	0.763631	0.0196196	0.73773	0.0413644	0.71621	0.00395098			13549.3	25631	18636	20417	19178	24880	20916	19571	18882
3.79702	1.00305	0.00789441	0.761151	0.0244255	0.734749	0.046522	0.713256	0.00378088			13669.3	25581	18658	20226	19096	24844	20752	19588	18807
3.83035	1.00607	0.00642106	0.75967	0.0223309	0.733289	0.0438199	0.713747	0.00345884			13789.3	25631	18587	20239	19103	24945	20752	19502	18826
3.86368	0.998805	0.00955236	0.761195	0.0245393	0.735486	0.0435401	0.717349	0.000485051			13909.3	25503	18661	20308	19143	24709	20751	19553	18977
3.89701	1.00407	0.00473053	0.760698	0.0264221	0.733802	0.0433173	0.711	0.00310132			14029.2	25550	18681	20264	19023	24925	20700	19506	18760
3.93035	1.00056	0.0094174	0.76011	0.0240686	0.733485	0.0470902	0.712215	0.000737613			14149.2	25545	18627	20178	18983	24755	20730	19566	18864
3.96368	1.0026	0.00747823	0.761441	0.0230115	0.734373	0.0446157	0.712239	0.00431872			14269.2	25562	18641	20254	19079	24840	20788	19544	18770
3.99702	1.00355	0.0082538	0.759058	0.0220746	0.731572	0.0479669	0.715007	0.00369145			14389.3	25600	18568	20105	19141	24850	20740	19533	18855
4.03034	0.99867	0.0119172	0.758107	0.0244813	0.733247	0.0458203	0.714637	0.00129831			14509.2	25542	18586	20197	19086	24664	20666	19537	18890
4.06367	1.00144	0.00867468	0.762277	0.026373	0.73249	0.0453389	0.714917	0.00196209			14629.2	25554	18718	20185	19106	24790	20745	19509	18885
4.097	1.00132	0.0107861	0.759346	0.0270952	0.73222	0.0497664	0.715138	0.0040367			14749.2	25589	18660	20087	19151	24750	20649	19582	18852
4.13033	0.996933	0.00980138	0.761256	0.0267545	0.733553	0.0456644	0.713843	0.00268654			14869.2	25460	18700	20209	19091	24658	20709	19542	18843
4.16367	1.00101	0.0100587	0.758154	0.0221141	0.731291	0.0461469	0.716185	0.000626315			14989.2	25568	18547	20134	19091	24755	20714	19493	18967
4.197	0.999485	0.01216	0.764538	0.0271877	0.732484	0.052496	0.715938	0.000466175			15109.2	25567	18786	20039	19105	24680	20792	19638	18940
4.23034	1.00016	0.00981639	0.762456	0.0257651	0.73115	0.0492841	0.711975	0.00251937			15229.2	25542	18712	20066	18943	24738	20762	19546	18891
4.26367	0.997506	0.0104411	0.76499	0.0251912	0.726529	0.0548214	0.716183	0.000172086			15349.2	25486	18763	19820	19106	24661	20844	19528	18952
4.297	1.00167	0.0132574	0.761171	0.0255183	0.729426	0.042577	0.713537	0.00250132			15469.2	25642	18677	20153	18985	24715	20731	19381	18932
4.33033	0.998949	0.00873465	0.76104	0.0252316	0.725891	0.0502377	0.711505	0.00440259			15589.2	25492	18669	19895	19061	24727	20733	19429	18749
4.36366	0.99855	0.0152103	0.75798	0.0264309	0.728353	0.0522972	0.713008	0.0016468			15709.2	25598	18616	19924	18987	24603	20624	19529	18902
4.39699	1.00166	0.014214	0.759828	0.0285375	0.728504	0.0515294	0.709139	0.00249942			15829.2	25659	18696	19944	18962	24698	20634	19519	18722
4.43032	0.996818	0.0123067	0.757782	0.027773	0.727054	0.0494788	0.711442	0.000174502			15949.2	25502	18634	19944	18973	24611	20592	19445	18833
4.46366	0.99726	0.0115696	0.758077	0.0285953	0.727918	0.0533009	0.710046	0.0011638			16069.2	25500	18655	19891	18961	24635	20584	19536	18771
4.49699	1.00046	0.0155235	0.756723	0.0285048	0.727088	0.0532556	0.708874	0.00287345			16189.2	25652	18621	19868	18962	24645	20548	19514	18708
4.53032	1.00008	0.0119273	0.758597	0.0278602	0.724477	0.0511834	0.709412	0.00112144			16309.1	25578	18655	19835	18901	24699	20613	19410	18797
4.56365	0.998506	0.00964058	0.761348	0.027037	0.725096	0.0527462	0.709275	0.000715603			16429.1	25497	18707	19821	18932	24700	20706	19454	18759
4.59698	0.999079	0.0102803	0.759932	0.0293938	0.723541	0.0581044	0.707595	0.00261434			16549.1	25523	18713	19667	18923	24703	20620	19511	18679
4.63032	0.997629	0.0161224	0.755824	0.028654	0.722838	0.0537234	0.707536	0.00359934			16669.1	25591	18602	19736	18940	24564	20520	19414	18659
4.66365	0.997731	0.0125763	0.758616	0.0332611	0.726348	0.0557428	0.706732	0.00182068			16789.1	25530	18747	19796	18885	24629	20507	19540	18671
4.69698	1.00126	0.00881765	0.75862	0.0326071	0.721899	0.052003	0.706886	0.000435959			16909.1	25552	18736	19744	18863	24783	20520	19359	18701
4.73032	1.00078	0.015632	0.756498	0.0297077	0.724637	0.0566109	0.705751	0.00278413			17029.1	25662	18636	19729	18877	24651	20518	19512	18627
4.76365	1.00075	0.0105965	0.756461	0.0304672	0.725303	0.0588284	0.705361	0.000843516			17149.1	25571	18648	19703	18830	24739	20502	19569	18653
4.79698	0.999615	0.00729135	0.754827	0.0294742	0.721392	0.0560458	0.704043	0.00111687			17269.1	25483	18592	19647	18800	24769	20476	19419	18613
4.83031	1.00054	0.00910817	0.757739	0.025887	0.720805	0.0578173	0.704682	0.00143272			17389.1	25539	18601	19594	18823	24760	20628	19436	18624
4.86364	1.00148	0.00527007	0.755539	0.031241	0.721648	0.057291	0.707217	0.00320189			17509.1	25494	18639	19629	18924	24851	20461	19448	18658
4.89697	1.00109	0.0135743	0.756479	0.0311508	0.719775	0.0573904	0.705419	0.000231099			17629.1	25633	18660	19573	18820	24695	20489	19402	18666
4.9303	0.997088	0.0104746	0.757515	0.0328705	0.722958	0.0586529	0.704042	0.00132978			17749.1	25476	18714	19639	18804	24650	20484	19506	18609
4.96364	0.999369	0.0147216	0.756986	0.0305507	0.720222	0.0600836	0.706072	0.00227672			17869.1	25610	18662	19531	18876	24632	20515	19462	18645
4.99697	1.00128	0.0144158	0.755953	0.0314217	0.722372	0.0595917	0.703927	0.00228848			17989.1	25653	18652	19603	18819	24685	20469	19508	18588
5.0303	1.00102	0.0076953	0.757202	0.0327825	0.720363	0.0582217	0.703826	0.00476404			18109.1	25526	18705	19573	18863	24797	20477	19432	18539
5.06363	0.999921	0.00931301	0.752762	0.0330432	0.718957	0.0597667	0.703484	0.000796197			18229.1	25527	18603	19501	18749	24741	20348	19424	18634
5.09697	1.00065	0.00677168	0.756155	0.0333792	0.716819	0.0601296	0.705113	0.00188278			18349.1	25500	18690	19432	18843	24804	20436	19376	18627
5.13029	1.00351	0.00791668	0.755545	0.0345954	0.718538	0.059028	0.703843	0.00526959			18469.1	25593	18696	19504	18873	24855	20395	19400	18530
5.16363	1.00079	0.0125934	0.752511	0.0337524	0.717759	0.0563062	0.703777	0.00181026			18589.1	25608	18609	19537	18806	24705	20327	19331	18593
5.19696	0.997709	0.0128861	0.755119	0.0370856	0.718287	0.0578872	0.702948	0.00229384			18709.1	25535	18728	19520	18793	24623	20334	19373	18562
5.23029	1.0007	0.0120601	0.754614	0.0377405	0.719601	0.0542001	0.700473	0.00600662			18829.1	25596	18727	19633	18797	24712	20307	19340	18427
5.26363	0.999904	0.0087787	0.756488	0.0381593	0.718925	0.0607531	0.701403	0.00299425			18949.1	25517	18779	19480	18765	24750	20351	19441	18508
5.29696	0.998985	0.00940939	0.753853	0.0382861	0.715522	0.0586387	0.701479	0.00267448			19069	25505	18718	19425	18761	24716	20275	19316	18516
5.33029	1.00173	0.00875527	0.755964	0.036658	0.714938	0.0621804	0.702731	0.00079207			19189	25563	18741	19336	18729	24796	20366	19365	18614
5.36362	0.998749	0.0152641	0.753205	0.0355445	0.71459	0.0587929	0.703868	0.00306058			19309	25604	18656	19395	18832	24607	20311	19295	18572
5.39695	0.996186	0.0147623	0.75848	0.0350462	0.717185	0.0579488	0.702283	0.00450636			19429	25530	18774	19487	18817	24552	20468	19346	18503
5.43029	0.997714	0.0121545	0.756156	0.0355606	0.715968	0.0561784	0.704029	0.000666122			19549	25522	18727	19488	18766	24636	20393	19283	18646
5.46361	0.998253	0.00882797	0.757772	0.036579	0.719091	0.0611838	0.702394	0.00142893			19669	25476	18783	19476	18708	24708	20418	19453	18617
5.49695	0.997831	0.00948043	0.755268	0.037347	0.71691	0.0618293	0.701656	0.000145279			19789	25477	18736	19400	18718	24686	20333	19409	18568
5.53028	0.996083	0.0121754	0.759403	0.0371628	0.715335	0.0585706	0.700227	0.000592055			19909	25481	18832	19421	18666	24595	20452	19310	18544
5.56361	0.99462	0.0107312	0.754288	0.035606	0.717744	0.0645297	0.699542	0.00217945			20029	25418	18683	19369	18700	24584	20340	19479	18474
5.59694	0.996908	0.0107301	0.759899	0.033453	0.716312	0.0594614	0.700751	0.000788952			20149	25476	18781	19431	18706	24641	20539	19351	18532
5.63027	0.998808	0.00910219	0.759305	0.0374794	0.714747	0.0564639	0.697974	0.00450338			20269	25495	18835	19447	18702	24717	20443	19257	18389
5.66361	0.997893	0.0121241	0.76004	0.0364402	0.716392	0.0608998	0.701688	0.00206124			20389	25526	18835	19404	18755	24641	20484	19379	18533
5.69694	0.996596	0.00659854	0.75803	0.0381609	0.716113	0.0586895	0.696679	0.00336612			20509	25394	18816	19441	18646	24706	20394	19332	18376
5.73027	0.996889	0.0105334	0.758365	0.0375696	0.714696	0.0634089	0.700822	0.00201275			20629	25472	18814	19304	18731	24644	20415	19381	18511
5.7636	0.997575	0.0121282	0.756107	0.0397	0.71709	0.0612981	0.696704	0.00804987			20749	25518	18796	19416	18735	24633	20310	19404	18289
5.79694	0.994291	0.00924441	0.758352	0.0384135	0.714469	0.0594072	0.700008	0.00406642			20869	25383	18828	19379	18748	24602	20398	19303	18451
5.83027	0.982205	0.029683	0.760018	0.0338748	0.713722	0.0612951	0.698164	0.00386362			20989	25443	18791	19319	18695	23941	20534	19318	18406
5.8636	0.996527	0.0111007	0.75417	0.0269226	0.717175	0.0632836	0.700008	0.00385351			21109	25473	18533	19378	18744	24625	20508	19442	18455
5.89693	0.998003	0.00739638	0.764109	0.0335767	0.715602	0.0600771	0.697586	0.0020305			21228.9	25444	18884	19398	18645	24727	20654	19344	18425
5.93026	0.994165	0.0133816	0.760861	0.0384641	0.717932	0.0620472	0.697002	0.00211354			21348.9	25454	18889	19425	18631	24526	20467	19439	18408
5.96359	0.995368	0.0120158	0.763259	0.0393208	0.716254	0.063699	0.698847	0.00173084			21468.9	25460	18961	19343	18673	24580	20517	19426	18464
5.99693	0.9951	0.0133977	0.764224	0.0450956	0.714923	0.059264	0.699558	0.00332372			21588.9	25478	19082	19395	18722	24549	20430	19312	18453
6.03026	0.996847	0.0109278	0.762345	0.0413224	0.715349	0.0644801	0.697803	0.00527609			21708.9	25478	18973	19301	18712	24636	20452	19417	18370
6.06359	0.996933	0.0129804	0.760162	0.0398071	0.716133	0.0608776	0.698868	0.0010654			21828.9	25517	18895	19397	18661	24602	20421	19372	18477
6.09692	0.99505	0.0119073	0.761021	0.040717	0.715074	0.0636496	0.697282	0.00314991			21948.9	25450	18931	19310	18658	24574	20427	19395	18396
6.13026	0.999483	0.0124414	0.762113	0.0405886	0.715506	0.0595483	0.695819	0.00108212			22068.9	25572	18955	19406	18580	24675	20460	19332	18396
6.16359	0.995904	0.0090831	0.763583	0.041046	0.717156	0.0619805	0.698681	0.00048094			22188.9	25421	18998	19404	18645	24645	20492	19418	18483
6.19692	0.995041	0.0133704	0.763445	0.0388226	0.717263	0.0593349	0.698543	0.00300993			22308.9	25476	18957	19461	18689	24548	20532	19373	18432
6.23025	0.997527	0.0103564	0.760708	0.0428104	0.71475	0.0616697	0.695926	0.0034767			22428.9	25485	18959	19341	18628	24663	20377	19351	18354
6.26358	0.996433	0.010286	0.765122	0.0417017	0.715202	0.0619168	0.699129	0.00186236			22548.9	25456	19046	19349	18683	24637	20522	19367	18469
6.29691	0.997685	0.0104669	0.766646	0.042083	0.716825	0.0598438	0.695142	0.000979376			22668.9	25491	19089	19438	18560	24665	20557	19371	18380
6.33025	1.0018	0.00827621	0.767994	0.0467264	0.715017	0.0648941	0.695723	0.00206733			22788.9	25556	19200	19283	18596	24806	20503	19416	18375
6.36358	0.996744	0.0114636	0.766533	0.0460791	0.71629	0.0675281	0.699128	0.0023414			22908.9	25485	19154	19266	18692	24624	20475	19496	18460
6.39691	0.997151	0.013062	0.768966	0.0443492	0.712036	0.0614625	0.694936	0.000634537			23028.9	25524	19183	19267	18548	24606	20577	19278	18381
6.43024	0.99643	0.0107362	0.769279	0.0440828	0.717491	0.0637792	0.695666	0.00225393			23148.9	25464	19186	19377	18598	24629	20591	19459	18370
6.46357	0.993661	0.0113624	0.769379	0.0423485	0.713621	0.0623796	0.693811	0.000902849			23268.9	25405	19159	19294	18489	24549	20628	19335	18380
6.49691	0.994426	0.0161915	0.770018	0.0420351	0.711748	0.0607611	0.693271	0.00389045			23388.9	25511	19169	19273	18565	24483	20652	19258	18276
6.53024	0.996474	0.0100604	0.771118	0.0427801	0.714745	0.0564117	0.695278	0.00630123			23508.9	25453	19208	19448	18664	24642	20668	19256	18284
6.56357	0.995087	0.0123007	0.769154	0.0435514	0.71325	0.0614628	0.695279	0.000964122			23628.9	25458	19174	19302	18527	24568	20598	19309	18420
6.5969	0.997179	0.00878545	0.757921	0.0580811	0.719856	0.0567207	0.695266	0.00371983			23748.8	25448	19151	19589	18615	24682	19998	19392	18332
6.63024	0.99388	0.0175207	0.771035	0.0423077	0.714565	0.0642045	0.693633	0.00247798			23868.8	25521	19198	19284	18548	24446	20675	19392	18312
6.66357	0.993924	0.0137222	0.775481	0.0414478	0.716745	0.0618411	0.692339	0.00764799			23988.8	25454	19290	19395	18611	24514	20816	19405	18181
6.6969	0.990946	0.0159266	0.773968	0.0455939	0.716293	0.0650297	0.693327	0.00428934			24108.8	25418	19324	19317	18574	24401	20692	19451	18270
6.73023	0.998819	0.0104806	0.773847	0.0411637	0.715031	0.0587787	0.691068	0.0044614			24228.8	25520	19246	19408	18517	24693	20776	19306	18207
6.76356	0.995072	0.00853109	0.770852	0.0439241	0.715268	0.0608814	0.691588	0.00711985			24348.8	25390	19221	19372	18581	24634	20638	19350	18171
6.79689	0.995642	0.00962098	0.77416	0.0444965	0.71274	0.0632929	0.691408	0.00392727			24468.8	25424	19310	19250	18516	24629	20719	19329	18226
6.83023	0.993345	0.0110289	0.775029	0.0434444	0.715233	0.0622057	0.690915	0.00531385			24588.8	25391	19313	19344	18529	24547	20764	19373	18187
6.86356	0.996534	0.0132106	0.774225	0.042104	0.714458	0.0595884	0.687326	0.00349724			24708.8	25511	19271	19375	18399	24588	20768	19306	18126
6.89689	0.993897	0.00556404	0.775385	0.0421737	0.712584	0.0635138	0.691426	0.00416669			24828.8	25307	19300	19241	18521	24657	20799	19329	18222
6.93022	0.994692	0.00884542	0.776391	0.041518	0.713911	0.0614154	0.692235	0.00418887			24948.8	25386	19313	19322	18543	24619	20840	19325	18243
6.96355	0.992896	0.0097124	0.779371	0.0460362	0.713829	0.0616426	0.691759	0.000492403			25068.8	25356	19461	19315	18442	24559	20834	19327	18318
6.99689	0.996574	0.010031	0.777476	0.0434065	0.715252	0.0635088	0.691161	0.00480686			25188.8	25455	19371	19318	18526	24645	20833	19397	18203
7.03022	0.994896	0.0142443	0.779502	0.0463229	0.717067	0.0607756	0.691298	0.00291659			25308.8	25488	19469	19426	18494	24529	20832	19394	18242
7.06355	0.993027	0.0109204	0.779917	0.0396597	0.718991	0.060993	0.693907	0.00543052			25428.8	25381	19366	19477	18611	24541	20975	19447	18264
7.09688	0.991598	0.0136114	0.782884	0.0450219	0.71446	0.0621913	0.692628	0.00522462			25548.8	25393	19528	19322	18573	24458	20952	19353	18234
7.13022	0.996	0.0126829	0.777725	0.0448238	0.713531	0.0650006	0.690297	0.00417288			25668.8	25488	19401	19238	18491	24584	20812	19380	18192
7.16355	0.992964	0.0145222	0.786606	0.03964	0.715453	0.0638904	0.692892	0.00485059			25788.8	25444	19526	19316	18573	24476	21162	19409	18248
7.19688	0.992991	0.0104145	0.779655	0.0455758	0.71514	0.0626142	0.690971	0.00539338			25908.8	25371	19460	19333	18532	24549	20851	19378	18187
7.23021	0.994106	0.0164769	0.785038	0.0452798	0.715216	0.060955	0.69395	0.00351415			26028.8	25508	19584	19369	18576	24470	21007	19350	18301
7.26354	0.99211	0.0143925	0.785819	0.0494262	0.71808	0.0607846	0.692175	0.00575937			26148.8	25420	19673	19455	18571	24457	20947	19420	18212
7.29688	0.997705	0.013505	0.785569	0.045473	0.715761	0.0633442	0.689804	0.00566591			26268.8	25546	19600	19336	18506	24612	21018	19407	18151
7.33021	0.994598	0.0109847	0.789946	0.0519678	0.717412	0.0645011	0.693478	0.00412883			26388.8	25422	19815	19360	18575	24579	21012	19470	18277
7.36354	0.993628	0.0134166	0.788507	0.0492234	0.716101	0.0661324	0.6953	0.00510352			26508.7	25441	19734	19289	18642	24512	21026	19466	18307
7.39687	0.992616	0.0130638	0.792472	0.0498116	0.715858	0.0630403	0.693692	0.00133329			26628.7	25409	19839	19345	18528	24493	21125	19404	18335
7.4302	0.992185	0.0150105	0.792447	0.0471913	0.712779	0.061188	0.693565	0.00655013			26748.7	25433	19794	19294	18623	24448	21176	19292	18234
7.46354	0.99417	0.00958356	0.796877	0.0481839	0.71805	0.0643738	0.692459	0.00493281			26868.7	25386	19917	19381	18563	24593	21280	19484	18235
7.49687	0.991347	0.0124049	0.793694	0.0477884	0.716399	0.0597812	0.688382	0.0179852			26988.7	25365	19834	19427	18022	24473	21199	19359	18556
7.5302	0.991716	0.0105996	0.794278	0.04826	0.717169	0.0665625	0.693106	0.00248087			27108.7	25342	19856	19311	18534	24514	21206	19501	18298
7.56353	0.993646	0.0105468	0.797722	0.0438026	0.717737	0.0622126	0.689237	0.00646741			27228.7	25390	19863	19416	18506	24563	21390	19437	18121
7.59687	0.990552	0.0153127	0.799784	0.0466684	0.723291	0.059124	0.692878	0.00312083			27348.7	25397	19961	19639	18540	24402	21391	19523	18280
7.6302	0.993001	0.0150282	0.795415	0.047891	0.720353	0.0652744	0.693054	0.000591627			27468.7	25454	19877	19429	18497	24468	21245	19559	18332
7.66353	0.988239	0.0131198	0.795466	0.0481145	0.71904	0.0638603	0.692008	0.00482883			27588.7	25299	19882	19420	18549	24383	21242	19500	18225
7.69686	0.993965	0.0136092	0.802603	0.0474611	0.720529	0.0608128	0.692325	0.005865			27708.7	25453	20042	19525	18577	24517	21454	19483	18214
7.73019	0.993323	0.0113949	0.801723	0.0472305	0.719538	0.0655948	0.690842	0.0115151			27828.7	25397	20017	19399	18644	24540	21434	19544	18069
7.76352	0.991191	0.0149669	0.804767	0.0464659	0.72166	0.0601552	0.68729	0.00953857			27948.7	25407	20077	19571	18512	24424	21534	19500	18012
7.79686	0.991506	0.0154693	0.803821	0.0432016	0.720994	0.0609308	0.689231	0.00880939			28068.7	25424	19999	19536	18550	24423	21572	19497	18077
7.83019	0.991768	0.0180542	0.801488	0.0471507	0.716153	0.0613478	0.689243	0.00412543			28188.7	25477	20010	19388	18462	24384	21429	19381	18165
7.86352	0.990169	0.00988796	0.801621	0.0482012	0.719664	0.0590987	0.68901	0.000108154			28308.7	25290	20031	19535	18380	24488	21412	19430	18234
7.89685	0.992472	0.0138252	0.805018	0.0464654	0.71621	0.0613787	0.68863	0.00838687			28428.7	25419	20083	19389	18526	24476	21541	19383	18069
7.93018	0.998239	0.0109662	0.804062	0.0412096	0.71921	0.0609598	0.688415	0.00412997			28548.7	25514	19971	19484	18440	24670	21618	19452	18143
7.96352	0.991457	0.0106873	0.80814	0.048245	0.720734	0.0660099	0.68817	0.00437083			28668.7	25337	20188	19425	18438	24506	21593	19582	18132
7.99685	0.991823	0.0157466	0.808367	0.0449154	0.719585	0.0632564	0.688934	0.00732069			28788.7	25437	20137	19448	18514	24426	21665	19503	18097
8.03018	0.992547	0.0113767	0.806623	0.0465555	0.721759	0.0637294	0.688614	0.00713615			28908.7	25377	20123	19501	18502	24521	21584	19567	18092
8.06352	0.990184	0.0107599	0.810656	0.0476964	0.719084	0.0575913	0.691346	0.00613649			29028.7	25306	20239	19549	18556	24473	21674	19388	18183
8.09685	0.988192	0.011123	0.815485	0.0457051	0.723778	0.0610399	0.690299	0.0102672			29148.7	25262	20321	19614	18606	24417	21848	19570	18078
8.13018	0.989483	0.0114722	0.812808	0.0435915	0.725623	0.0594285	0.69099	0.00536667			29268.7	25301	20221	19700	18532	24443	21815	19588	18188
8.16351	0.989	0.0123786	0.814475	0.0470148	0.725109	0.0620392	0.688561	0.00604531			29388.6	25305	20319	19632	18480	24415	21794	19622	18111
8.19684	0.994631	0.0120533	0.814618	0.0442762	0.725555	0.0638474	0.687092	0.00647917			29508.6	25442	20276	19608	18449	24561	21852	19666	18064
8.23017	0.989361	0.00874486	0.814305	0.0470784	0.726137	0.0585356	0.689203	0.0052434			29628.6	25249	20316	19733	18482	24488	21788	19585	18143
8.26351	0.993047	0.010892	0.819556	0.047559	0.725364	0.0594063	0.688893	0.00838543			29748.6	25381	20450	19693	18533	24542	21925	19581	18076
8.29684	0.99034	0.011208	0.822365	0.0496049	0.723877	0.0590703	0.689865	0.0106688			29868.6	25318	20552	19657	18602	24469	21963	19537	18059
8.33017	0.989339	0.0121774	0.820666	0.0477596	0.723889	0.0563384	0.690219	0.00523783			29988.6	25310	20480	19713	18509	24427	21952	19488	18170
8.3635	0.991979	0.00693898	0.818734	0.0494887	0.725098	0.0617779	0.684943	0.00787483			30108.6	25283	20463	19637	18418	24585	21864	19617	17981
8.39683	0.994015	0.00896662	0.825665	0.0489495	0.726743	0.0572343	0.690462	0.00574214			30228.6	25371	20620	19777	18525	24600	22068	19577	18167
8.43017	0.991616	0.0138643	0.830975	0.0508815	0.727283	0.0612369	0.691325	0.00664225			30348.6	25398	20780	19711	18565	24454	22178	19663	18173
8.4635	0.988887	0.00818826	0.82812	0.0501395	0.725051	0.0606807	0.693267	0.00532757			30468.6	25227	20699	19658	18592	24486	22113	19596	18249
8.49683	0.98863	0.0141276	0.830024	0.0460898	0.728074	0.059509	0.690858	0.005394			30588.6	25327	20676	19769	18529	24375	22246	19652	18184
8.53016	0.987951	0.0145864	0.831375	0.0500791	0.728362	0.0554994	0.693866	0.00670816			30708.6	25318	20776	19859	18634	24350	22205	19587	18239
8.5635	0.99099	0.0121844	0.83186	0.0483314	0.731885	0.0561144	0.691004	0.00736257			30828.6	25352	20758	19948	18570	24468	22253	19688	18151
8.59683	0.988314	0.0138503	0.832427	0.0474106	0.726907	0.0563374	0.692289	0.0050668			30948.6	25314	20756	19800	18561	24372	22287	19565	18228
8.63016	0.988363	0.0154533	0.833153	0.049806	0.730641	0.0567103	0.690455	0.00156395			31068.6	25344	20814	19900	18446	24345	22260	19667	18245
8.66349	0.990513	0.00906771	0.835906	0.0482739	0.732339	0.0594069	0.689601	0.00430977			31188.6	25284	20854	19894	18475	24511	22367	19759	18171
8.69682	0.989854	0.0156874	0.834359	0.0496352	0.733136	0.0599438	0.687369	0.0084204			31308.6	25386	20840	19906	18493	24378	22297	19789	18035
8.73015	0.988921	0.0184563	0.838151	0.0502322	0.734418	0.0508142	0.691004	0.000256899			31428.5	25412	20941	20129	18436	24306	22391	19657	18284
8.76349	0.987083	0.0165387	0.837721	0.0472413	0.73724	0.0565224	0.688936	0.00646906			31548.5	25331	20880	20094	18498	24294	22438	19832	18113
8.79682	0.988425	0.0120765	0.842197	0.0498203	0.73776	0.0540685	0.692205	0.00847373			31668.5	25285	21031	20159	18623	24406	22512	19801	18162
8.83015	0.987216	0.0175779	0.841704	0.0499857	0.737419	0.0568241	0.690814	0.00773619			31788.5	25353	21022	20093	18572	24279	22495	19842	18139
8.86348	0.986519	0.00835925	0.842625	0.0509841	0.7337	0.0550991	0.689284	0.00311392			31908.5	25170	21061	20021	18444	24424	22501	19716	18185
8.89681	0.990361	0.0141336	0.843289	0.0500463	0.735288	0.0543506	0.690602	0.00962687			32028.5	25371	21061	20082	18602	24418	22538	19743	18098
8.93015	0.986328	0.0070113	0.844684	0.0437063	0.738379	0.0539135	0.688435	0.0107299			32148.5	25141	20987	20180	18565	24443	22702	19814	18020
8.96348	0.987472	0.0116949	0.842728	0.0464143	0.7375	0.0561544	0.688433	0.00463552			32268.5	25254	20986	20109	18450	24389	22594	19832	18134
8.99681	0.988426	0.0117952	0.844983	0.0435201	0.738087	0.0561007	0.689503	0.00545466			32388.5	25280	20991	20127	18494	24411	22714	19846	18147
9.03015	0.988121	0.016019	0.847284	0.0458116	0.73856	0.0559852	0.686617	0.00789226			32508.5	25348	21085	20143	18463	24329	22733	19856	18025
9.06348	0.989302	0.011784	0.847372	0.0474571	0.738557	0.0580411	0.688848	0.00410099			32628.5	25302	21115	20101	18451	24433	22703	19893	18155
9.09681	0.989232	0.0133322	0.845916	0.0483372	0.740149	0.0548464	0.688524	0.00583261			32748.5	25328	21095	20212	18475	24404	22645	19876	18114
9.13013	0.987444	0.00989471	0.851633	0.0510491	0.74315	0.0544274	0.692086	0.0036042			32868.5	25221	21278	20307	18528	24420	22751	19945	18250
9.16347	0.985679	0.0151782	0.850933	0.0498561	0.740345	0.0534056	0.688882	0.00564436			32988.5	25271	21241	20247	18481	24283	22755	19855	18127
9.1968	0.990774	0.00869864	0.858112	0.0489073	0.744957	0.0540882	0.693507	0.00700287			33108.5	25284	21397	20366	18630	24524	22974	19985	18224
9.23013	0.988997	0.00970604	0.85203	0.0505463	0.740171	0.0544838	0.689274	0.00683979			33228.5	25257	21279	20220	18514	24462	22772	19870	18115
9.26346	0.986814	0.00877745	0.854322	0.0465381	0.743286	0.0537364	0.693187	0.00708447			33348.5	25185	21266	20325	18623	24424	22915	19936	18214
9.2968	0.986502	0.0171369	0.855131	0.0497604	0.743951	0.0490825	0.689209	0.00300788			33468.5	25327	21340	20439	18440	24269	22874	19869	18185
9.33013	0.987577	0.0139441	0.856145	0.0467334	0.746367	0.0522052	0.689263	0.00388581			33588.5	25297	21313	20445	18458	24352	22962	19987	18170
9.36346	0.988257	0.0133728	0.858845	0.0435051	0.746161	0.0521094	0.691048	0.0048607			33708.5	25304	21323	20441	18524	24379	23101	19980	18199
9.3968	0.9893	0.0088863	0.860791	0.0496032	0.747043	0.0555167	0.691362	0.00701463			33828.5	25250	21473	20397	18573	24484	23035	20064	18167
9.43013	0.989953	0.009525	0.861391	0.0492857	0.748812	0.0474179	0.692906	0.00679327			33948.5	25278	21482	20613	18610	24489	23058	19963	18212
9.46346	0.987618	0.0137748	0.862147	0.0511663	0.745368	0.0495166	0.691627	0.0131608			34068.4	25295	21532	20471	18696	24356	23042	19913	18059
9.49679	0.98607	0.0101092	0.863514	0.0543665	0.748401	0.0541499	0.690345	0.00744602			34188.4	25190	21619	20464	18554	24382	23017	20074	18132
9.53012	0.988622	0.0153655	0.867779	0.0558868	0.748826	0.0528849	0.691743	0.00546899			34308.4	25349	21747	20502	18554	24353	23106	20062	18206
9.56346	0.986842	0.0107464	0.868748	0.0527459	0.749563	0.0486277	0.689677	0.00398999			34428.4	25221	21717	20610	18471	24390	23195	20004	18179
9.59678	0.988548	0.011456	0.868529	0.0540585	0.749634	0.051575	0.692717	0.00684752			34548.4	25277	21734	20552	18606	24420	23163	20059	18206
9.63011	0.983157	0.0176299	0.867308	0.0485288	0.749357	0.0549607	0.690683	0.00760384			34668.4	25251	21611	20475	18566	24177	23238	20113	18138
9.66345	0.984891	0.0108839	0.869063	0.0514162	0.753482	0.0524521	0.692316	0.00911183			34788.4	25174	21702	20645	18638	24339	23230	20173	18153
9.69678	0.988204	0.00920979	0.872384	0.0507903	0.756447	0.0473712	0.689955	0.00539895			34908.4	25228	21771	20834	18505	24451	23335	20157	18160
9.73011	0.983796	0.0204631	0.867262	0.0498327	0.755394	0.0554013	0.690639	0.00305326			35028.4	25318	21632	20640	18479	24143	23211	20275	18222
9.76344	0.983149	0.0126786	0.874898	0.0523684	0.759765	0.0500508	0.692251	0.00549282			35148.4	25162	21858	20875	18568	24264	23374	20290	18219
9.79677	0.985906	0.0108428	0.877325	0.0476385	0.759512	0.0475824	0.692957	0.00873573			35268.4	25199	21836	20918	18648	24365	23535	20239	18177
9.83011	0.986502	0.0141267	0.876866	0.0531245	0.757345	0.048984	0.691516	0.00562991			35388.4	25273	21918	20827	18551	24322	23414	20209	18197
9.86344	0.985288	0.0142267	0.877377	0.0489802	0.759078	0.0499137	0.689591	0.00776951			35508.4	25244	21860	20858	18540	24290	23510	20270	18106
9.89677	0.986243	0.0141582	0.880284	0.0553719	0.759346	0.0505874	0.691735	0.00829001			35628.4	25267	22038	20852	18607	24315	23465	20289	18153
9.9301	0.984668	0.0178356	0.879943	0.0529632	0.759085	0.045802	0.690078	0.00845877			35748.4	25293	21989	20942	18566	24211	23503	20196	18106
9.96343	0.988076	0.0136283	0.882535	0.0502415	0.765149	0.0447092	0.6919	0.00985927			35868.4	25304	22005	21139	18641	24370	23629	20331	18128
9.99677	0.986936	0.00838203	0.88318	0.0532826	0.764291	0.0547342	0.692284	0.00698296			35988.4	25181	22072	20910	18597	24434	23587	20490	18192
10.0301	0.985935	0.0124741	0.883054	0.0505697	0.764345	0.0431305	0.693079	0.00548828			36108.4	25229	22023	21148	18590	24337	23637	20282	18241
10.0634	0.987572	0.0116092	0.884069	0.0526144	0.765123	0.0526714	0.696916	0.0059995			36228.4	25255	22082	20976	18702	24393	23625	20474	18333
10.0968	0.986508	0.0162929	0.884308	0.0556394	0.763908	0.0513959	0.690571	0.00723187			36348.3	25312	22139	20967	18556	24284	23572	20420	18142
10.1301	0.986765	0.01342	0.883961	0.0498762	0.766281	0.0492051	0.690602	0.00952042			36468.3	25267	22033	21080	18600	24341	23676	20441	18100
10.1634	0.98937	0.0105171	0.885638	0.0531097	0.765071	0.0437656	0.694381	0.0108037			36588.3	25281	22128	21156	18725	24457	23659	20312	18176
10.1968	0.988023	0.0127006	0.886392	0.0513362	0.767691	0.0494825	0.690826	0.0103176			36708.3	25286	22116	21115	18621	24385	23715	20482	18091
10.2301	0.983817	0.0139641	0.884433	0.0561708	0.764964	0.0446933	0.690582	0.0101326			36828.3	25202	22151	21134	18611	24258	23565	20326	18088
10.2634	0.987834	0.0110713	0.887153	0.053681	0.77105	0.0471162	0.694728	0.00792763			36948.3	25252	22174	21260	18680	24409	23690	20525	18239
10.2967	0.985195	0.0131869	0.889747	0.0524318	0.770573	0.0467369	0.694098	0.00436495			37068.3	25223	22215	21254	18596	24306	23787	20506	18289
10.3301	0.985572	0.0133228	0.890137	0.0543004	0.77239	0.0436135	0.693622	0.00646999			37188.3	25235	22256	21370	18623	24313	23761	20496	18237
10.3634	0.987234	0.0115854	0.892419	0.0547902	0.769162	0.0447417	0.695753	0.011568			37308.3	25246	22319	21254	18776	24385	23815	20434	18198
10.3968	0.988089	0.0147816	0.898385	0.0520754	0.778517	0.046144	0.69834	0.00838687			37428.3	25325	22416	21495	18785	24350	24035	20698	18326
10.4301	0.986412	0.00945779	0.894426	0.0551961	0.777597	0.0444513	0.695457	0.00954703			37548.3	25187	22374	21503	18730	24402	23863	20644	18228
10.4634	0.985225	0.0116392	0.896271	0.0579567	0.780783	0.0410551	0.693899	0.00835799			37668.3	25196	22465	21664	18666	24334	23860	20664	18209
10.4967	0.986565	0.0166016	0.896137	0.0569063	0.776119	0.0404462	0.698168	0.00942572			37788.3	25319	22444	21542	18800	24280	23877	20534	18302
10.5301	0.987992	0.0113506	0.898203	0.0594725	0.779927	0.03955	0.694913	0.00909759			37908.3	25261	22537	21670	18707	24408	23884	20615	18222
10.5634	0.985893	0.0128122	0.898014	0.0599158	0.778348	0.0469364	0.695367	0.00824349			38028.3	25234	22540	21474	18703	24330	23870	20708	18250
10.5967	0.98737	0.00893913	0.898042	0.055747	0.78195	0.0446692	0.697738	0.00839017			38148.3	25202	22470	21624	18769	24435	23953	20759	18310
10.6301	0.983098	0.0144797	0.903894	0.0544923	0.782438	0.0388808	0.693411	0.0078284			38268.3	25193	22589	21756	18643	24231	24141	20667	18206
10.6634	0.987117	0.00812652	0.905869	0.0546493	0.780313	0.0421079	0.69958	0.00891232			38388.3	25181	22639	21629	18828	24443	24193	20671	18349
10.6967	0.987357	0.0110211	0.904866	0.0582502	0.785406	0.0432742	0.698776	0.00713366			38508.2	25239	22676	21752	18773	24398	24094	20822	18361
10.7301	0.98533	0.0107095	0.90595	0.0540036	0.784671	0.0428727	0.697325	0.00775372			38628.2	25182	22630	21739	18746	24353	24208	20796	18311
10.7634	0.985561	0.0149546	0.908193	0.0541348	0.78687	0.0448055	0.698109	0.0103575			38748.2	25264	22686	21763	18816	24284	24268	20887	18283
10.7967	0.98551	0.0199348	0.904688	0.0538412	0.7879	0.0430721	0.694628	0.0100838			38868.2	25352	22597	21828	18718	24195	24176	20882	18196
10.8301	0.981804	0.0177597	0.90711	0.0551367	0.79025	0.0390835	0.696457	0.00876977			38988.2	25219	22677	21977	18742	24141	24218	20870	18269
10.8634	0.984023	0.0160715	0.906857	0.0608629	0.792882	0.0442289	0.697819	0.00604778			39108.2	25245	22768	21948	18727	24226	24098	21030	18356
10.8967	0.98524	0.0154088	0.907553	0.0594651	0.793762	0.0424305	0.696439	0.00853035			39228.2	25264	22761	22010	18737	24268	24145	21020	18273
10.9301	0.982906	0.0164796	0.90759	0.0554608	0.790825	0.0434796	0.693174	0.0119281			39348.2	25224	22694	21904	18714	24191	24225	20964	18123
10.9634	0.985598	0.0154043	0.911908	0.0572594	0.793703	0.0427899	0.696574	0.00711912			39468.2	25273	22828	22001	18714	24277	24310	21025	18303
10.9967	0.983184	0.0164761	0.915483	0.0570424	0.793661	0.0452329	0.698481	0.0118458			39588.2	25231	22910	21950	18854	24198	24414	21068	18265
11.0301	0.983536	0.0112388	0.916844	0.0597785	0.796406	0.0388576	0.698755	0.0149048			39708.2	25146	22989	22159	18919	24299	24398	21023	18215
11.0634	0.984066	0.0123292	0.91676	0.0564157	0.799335	0.0436381	0.701197	0.00938249			39828.2	25179	22930	22146	18880	24293	24462	21184	18383
11.0967	0.984907	0.0146535	0.913275	0.0575693	0.798023	0.0409487	0.699786	0.00957652			39948.2	25242	22866	22163	18846	24273	24342	21102	18342
11.1301	0.986298	0.0148608	0.914927	0.058537	0.799848	0.0457384	0.699798	0.011945			40068.2	25281	22922	22118	18891	24304	24369	21235	18298
11.1634	0.985604	0.0114374	0.913316	0.0576283	0.799966	0.0411937	0.700896	0.00943737			40188.2	25202	22868	22214	18873	24347	24342	21156	18374
11.1967	0.98599	0.0132893	0.914761	0.0568832	0.802522	0.0450051	0.699001	0.00734533			40308.2	25245	22890	22210	18783	24324	24397	21290	18363
11.23	0.983043	0.0137771	0.915413	0.0553716	0.80386	0.0444433	0.699546	0.00758186			40428.2	25179	22880	22260	18802	24242	24445	21314	18373
11.2634	0.983813	0.0114604	0.915879	0.0651557	0.802087	0.0425731	0.700032	0.00906953			40548.2	25157	23057	22247	18843	24302	24265	21235	18358
11.2967	0.98275	0.0128525	0.917573	0.0586295	0.802993	0.042677	0.701886	0.0121199			40668.2	25155	22987	22271	18950	24251	24441	21260	18350
11.33	0.983823	0.0130075	0.918317	0.0606452	0.806577	0.0417096	0.700916	0.00903807			40788.2	25185	23039	22394	18866	24275	24422	21334	18382
11.3634	0.984494	0.0108327	0.91891	0.0544374	0.81101	0.041648	0.70371	0.0128816			40908.2	25163	22948	22523	19013	24330	24561	21446	18384
11.3967	0.983033	0.0152402	0.919631	0.0560142	0.811538	0.0436715	0.703788	0.0115506			41028.2	25205	22992	22497	18990	24216	24550	21496	18411
11.43	0.983659	0.0137974	0.920023	0.0579376	0.810481	0.0408998	0.704308	0.00736947			41148.2	25195	23034	22523	18925	24257	24523	21419	18503
11.4634	0.980909	0.0146203	0.92184	0.0583776	0.811567	0.0362041	0.70553	0.00770874			41268.1	25140	23085	22650	18964	24174	24565	21362	18529
11.4967	0.9819	0.0120475	0.925367	0.0612366	0.811178	0.0408556	0.704039	0.00923385			41388.1	25119	23218	22544	18953	24244	24607	21436	18461
11.53	0.985872	0.0161322	0.925797	0.0649364	0.81212	0.0430708	0.705198	0.0122614			41508.1	25293	23291	22526	19041	24271	24546	21500	18435
11.5634	0.984149	0.0148883	0.924884	0.0612121	0.815928	0.0408993	0.702883	0.0124071			41628.1	25227	23206	22680	18982	24250	24594	21558	18371
11.5967	0.987282	0.0134134	0.923513	0.0665732	0.816756	0.0404499	0.705609	0.0134833			41748.1	25280	23264	22713	19075	24354	24450	21571	18423
11.63	0.983291	0.012311	0.928745	0.0670791	0.818697	0.0487893	0.706336	0.00884867			41868.1	25159	23398	22599	19007	24274	24586	21771	18529
11.6634	0.986981	0.0138392	0.931604	0.062859	0.820618	0.0395324	0.708217	0.00926417			41988.1	25280	23395	22843	19065	24339	24749	21653	18571
11.6967	0.983676	0.0112089	0.928336	0.0648266	0.817104	0.0455552	0.707827	0.00737679			42108.1	25149	23350	22619	19019	24303	24619	21672	18596
11.73	0.981846	0.0173091	0.927678	0.0629838	0.821944	0.0434204	0.710002	0.0103455			42228.1	25212	23303	22802	19133	24150	24637	21757	18598
11.7634	0.981145	0.0150111	0.928258	0.0644639	0.818363	0.0431647	0.705395	0.00896029			42348.1	25153	23342	22704	18984	24173	24624	21661	18502
11.7967	0.985545	0.0112975	0.931246	0.0662563	0.823399	0.0391466	0.709725	0.00835106			42468.1	25198	23444	22931	19088	24348	24672	21717	18628
11.83	0.982057	0.0155059	0.931212	0.0645348	0.825906	0.0400908	0.709366	0.00880545			42588.1	25185	23414	22984	19087	24187	24705	21798	18610
11.8634	0.981097	0.0132394	0.929317	0.0651498	0.82431	0.0410729	0.705703	0.013403			42708.1	25120	23379	22918	19076	24203	24640	21775	18427
11.8967	0.984567	0.0180901	0.93265	0.0683425	0.827107	0.0414954	0.708762	0.00960715			42828.1	25295	23513	22990	19086	24204	24670	21854	18579
11.93	0.982255	0.0156721	0.931298	0.0693702	0.827079	0.0446944	0.711265	0.00956682			42948.1	25193	23498	22924	19152	24189	24612	21911	18646
11.9634	0.984203	0.0188825	0.928805	0.0678216	0.832242	0.0414941	0.708782	0.00920785			43068.1	25300	23412	23138	19079	24181	24573	21985	18587
11.9967	0.984903	0.018339	0.929346	0.0664072	0.833054	0.0428392	0.709601	0.0125034			43188.1	25308	23401	23134	19163	24208	24616	22030	18547
12.03	0.984611	0.0142353	0.933387	0.0641134	0.836071	0.0432286	0.708301	0.0130694			43308.1	25227	23459	23213	19139	24273	24774	22114	18502
12.0633	0.982478	0.0180324	0.931525	0.0649773	0.834661	0.0404006	0.709587	0.0107736			43428.1	25241	23429	23230	19130	24153	24705	22027	18579
12.0967	0.982029	0.0167722	0.930501	0.069612	0.832337	0.0475667	0.710545	0.0111675			43548.1	25207	23483	23017	19163	24164	24585	22097	18597
12.13	0.982092	0.0130578	0.936129	0.0720962	0.835822	0.04214	0.711399	0.0154742			43668	25142	23660	23228	19267	24231	24693	22088	18539
12.1633	0.983877	0.0139915	0.933795	0.0652477	0.83891	0.0394903	0.709698	0.0111456			43788	25204	23488	23371	19140	24259	24763	22119	18575
12.1967	0.983743	0.0131211	0.932242	0.070453	0.834961	0.0439661	0.711358	0.0100187			43908	25185	23539	23166	19163	24271	24617	22099	18640
12.23	0.982934	0.0152696	0.93433	0.0683861	0.839628	0.0446273	0.712521	0.0111301			44028	25203	23554	23287	19215	24213	24716	22230	18650
12.2633	0.984548	0.0147706	0.936201	0.0716404	0.837746	0.0479534	0.71188	0.0115062			44148	25235	23654	23165	19205	24262	24704	22242	18626
12.2967	0.982083	0.0145771	0.93622	0.0662436	0.83981	0.0428731	0.715853	0.0107659			44268	25169	23563	23328	19297	24204	24811	22203	18745
12.33	0.987735	0.0111007	0.939667	0.0683307	0.847007	0.0416175	0.715325	0.011301			44388	25250	23681	23561	19293	24406	24866	22364	18721
12.3633	0.981842	0.0148053	0.936002	0.066493	0.845091	0.0419995	0.717234	0.00807038			44508	25167	23562	23498	19283	24194	24800	22322	18832
12.3967	0.983931	0.0117965	0.93767	0.0702708	0.846803	0.0402986	0.714089	0.0159118			44628	25166	23666	23582	19347	24299	24772	22335	18602
12.43	0.983327	0.0129295	0.936257	0.0716192	0.846719	0.0439092	0.716748	0.0136352			44748	25171	23655	23506	19375	24264	24706	22398	18715
12.4633	0.985995	0.0156242	0.936565	0.0715976	0.849196	0.0467248	0.716909	0.0169077			44868	25287	23662	23520	19441	24283	24715	22512	18658
12.4967	0.979292	0.0123341	0.941599	0.0709097	0.850132	0.0432394	0.719834	0.0139376			44988	25058	23771	23618	19463	24174	24869	22473	18791
12.53	0.986285	0.00763079	0.939633	0.0738076	0.851219	0.045415	0.718054	0.0109933			45108	25151	23773	23605	19360	24431	24757	22540	18799
12.5633	0.983834	0.00830922	0.941843	0.0707996	0.855125	0.0429396	0.721522	0.0158445			45228	25101	23775	23768	19544	24358	24878	22595	18800
12.5967	0.986733	0.00905982	0.944548	0.0723435	0.855232	0.0381337	0.722281	0.0137113			45348	25188	23866	23869	19524	24417	24923	22511	18860
12.63	0.985844	0.0112656	0.939307	0.074209	0.85803	0.0441522	0.724983	0.00951822			45468	25205	23772	23827	19517	24356	24740	22691	19010
12.6633	0.984176	0.013847	0.940614	0.0748397	0.853133	0.0445383	0.723292	0.00862265			45588	25209	23814	23678	19455	24269	24764	22573	18982
12.6967	0.984654	0.0106619	0.945574	0.0734895	0.856054	0.0499948	0.722825	0.0142672			45708	25164	23910	23651	19549	24337	24929	22746	18864
12.73	0.984112	0.0114284	0.942607	0.0775072	0.856152	0.0484156	0.723729	0.0139961			45828	25164	23907	23686	19568	24310	24767	22720	18893
12.7633	0.984861	0.0124316	0.947665	0.073659	0.863053	0.041981	0.724677	0.0115425			45948	25201	23963	24016	19547	24311	24984	22780	18964
12.7967	0.983468	0.0125057	0.944393	0.0726814	0.861135	0.0470217	0.726223	0.0104163			46068	25167	23868	23858	19567	24275	24912	22822	19026
12.83	0.986502	0.0078812	0.947175	0.0745881	0.860574	0.0438242	0.724735	0.0109833			46187.9	25161	23967	23907	19538	24432	24952	22750	18976
12.8633	0.984235	0.0108642	0.944407	0.0740189	0.860347	0.0462513	0.726746	0.0119037			46307.9	25157	23891	23851	19609	24323	24886	22788	19012
12.8967	0.984957	0.00995468	0.948285	0.0744343	0.864453	0.0454328	0.731682	0.00980086			46428	25159	23991	23986	19701	24357	24986	22878	19182
12.93	0.988194	0.00771888	0.950154	0.0765704	0.866081	0.0456248	0.729401	0.0113303			46547.9	25201	24072	24029	19669	24477	24996	22923	19093
12.9633	0.987564	0.00671416	0.94912	0.0741966	0.864743	0.0431934	0.730536	0.00914181			46667.9	25167	24007	24040	19658	24479	25014	22845	19164
12.9966	0.982797	0.0117828	0.950139	0.0766506	0.871021	0.0462314	0.728667	0.011148			46787.9	25137	24073	24159	19646	24271	24994	23060	19077
13.03	0.98412	0.0132569	0.944912	0.0766088	0.867606	0.0468489	0.728333	0.00960631			46907.9	25197	23947	24048	19608	24278	24849	22984	19097
13.0633	0.98124	0.015657	0.943165	0.0745949	0.871272	0.0439365	0.730566	0.0119094			47027.9	25167	23871	24213	19711	24164	24840	23025	19113
13.0966	0.981437	0.0160483	0.947437	0.0751615	0.872933	0.0461874	0.730317	0.0134809			47147.9	25179	23983	24215	19734	24162	24948	23108	19077
13.13	0.985589	0.0137445	0.951061	0.0765857	0.871086	0.0434781	0.733688	0.0126374			47267.9	25243	24094	24217	19808	24306	25021	23012	19182
13.1633	0.981722	0.0180421	0.951038	0.0783284	0.87306	0.0534341	0.731809	0.0116365			47387.9	25222	24123	24071	19739	24134	24986	23242	19151
13.1966	0.983623	0.0131789	0.949241	0.0764454	0.877617	0.0472666	0.734314	0.0106913			47507.9	25183	24048	24328	19788	24267	24973	23247	19235
13.23	0.980144	0.0159805	0.946976	0.0769935	0.875916	0.0475109	0.734894	0.0117792			47627.9	25145	24003	24274	19824	24131	24899	23208	19230
13.2633	0.982771	0.0158343	0.944911	0.073364	0.875533	0.0471657	0.7373	0.0127773			47747.9	25209	23892	24270	19907	24199	24913	23192	19275
13.2966	0.983737	0.0109549	0.950677	0.0755357	0.877175	0.0451204	0.738805	0.0131417			47867.9	25146	24067	24359	19954	24309	25031	23197	19308
13.33	0.982022	0.0178976	0.944144	0.0745088	0.875737	0.0519202	0.733218	0.0121876			47987.9	25227	23893	24179	19787	24144	24869	23283	19178
13.3633	0.984863	0.015273	0.946704	0.0733652	0.876772	0.0507338	0.735159	0.0115116			48107.9	25252	23935	24233	19826	24261	24963	23288	19242
13.3966	0.982893	0.0122599	0.948668	0.0765476	0.875978	0.0450956	0.728157	0.0257081			48227.9	25148	24036	24325	19907	24265	24955	23166	18791
13.43	0.980786	0.0119492	0.941915	0.0746518	0.875559	0.0520611	0.735724	0.0113489			48347.9	25089	23842	24171	19838	24218	24804	23281	19260
13.4633	0.984758	0.01308	0.942949	0.0795615	0.87871	0.0517071	0.73689	0.0115021			48467.9	25210	23950	24269	19872	24297	24736	23355	19288
13.4966	0.98347	0.0122806	0.948016	0.0748145	0.879442	0.0516139	0.742961	0.0140503			48587.8	25163	23991	24292	20082	24279	24971	23372	19401
13.53	0.983747	0.00932311	0.947532	0.0794525	0.88594	0.0503502	0.741966	0.0133372			48707.8	25117	24058	24505	20042	24338	24866	23515	19388
13.5633	0.981301	0.0154593	0.944883	0.0785962	0.887865	0.0501772	0.744333	0.0145484			48827.8	25165	23980	24564	20128	24169	24809	23561	19428
13.5966	0.981029	0.017629	0.947421	0.0795497	0.884841	0.0526243	0.74304	0.012666			48947.8	25197	24057	24427	20058	24124	24861	23528	19429
13.63	0.984856	0.0163421	0.946697	0.0786269	0.885258	0.0524779	0.744375	0.0130047			49067.8	25271	24024	24442	20100	24242	24859	23536	19458
13.6633	0.98038	0.0101258	0.945103	0.0798195	0.885419	0.0523616	0.743298	0.0145807			49187.8	25046	24006	24449	20101	24240	24791	23538	19400
13.6966	0.985239	0.0156339	0.942431	0.0814147	0.88054	0.036482	0.750425	0.0164312			49307.8	25268	23969	24632	20326	24264	24685	23127	19554
13.73	0.978297	0.0124594	0.947854	0.0797051	0.887335	0.0477112	0.745812	0.0107613			49427.8	25035	24070	24599	20096	24147	24870	23503	19538
13.7633	0.980975	0.0135785	0.948489	0.0804003	0.889054	0.0521534	0.748207	0.0155385			49547.8	25123	24097	24558	20250	24194	24874	23627	19512
13.7966	0.980365	0.0156119	0.947736	0.080756	0.886785	0.0520365	0.74806	0.0142087			49667.8	25144	24085	24495	20221	24143	24846	23567	19533
13.8299	0.984101	0.00999377	0.950061	0.0838407	0.895808	0.0444308	0.751184	0.0144577			49787.8	25138	24193	24910	20309	24335	24850	23660	19611
13.8633	0.980724	0.0154948	0.946308	0.0836023	0.89162	0.0536232	0.749077	0.013937			49907.8	25151	24099	24602	20243	24154	24750	23719	19565
13.8966	0.984351	0.0145481	0.949018	0.0827201	0.891097	0.0525892	0.754183	0.0116469			50027.8	25226	24149	24608	20336	24261	24843	23687	19743
13.9299	0.980183	0.013026	0.947651	0.0860093	0.894718	0.0546181	0.754016	0.0108228			50147.8	25093	24172	24671	20316	24184	24740	23816	19754
13.9633	0.982085	0.014127	0.950822	0.0800503	0.895514	0.0491687	0.752414	0.0118162			50267.8	25161	24147	24805	20292	24212	24946	23738	19693
13.9966	0.984397	0.010412	0.947912	0.0782662	0.897393	0.0552124	0.757774	0.0128248			50387.8	25153	24047	24736	20454	24335	24900	23895	19816
14.0299	0.982973	0.0122588	0.954735	0.0825416	0.896938	0.0527527	0.756522	0.0165042			50507.8	25150	24283	24773	20490	24267	25006	23839	19714
14.0633	0.984408	0.0149131	0.953528	0.0837757	0.89754	0.0513469	0.758726	0.0159333			50627.8	25234	24275	24819	20538	24256	24948	23829	19783
14.0966	0.982518	0.0117864	0.950185	0.0825451	0.89746	0.0516263	0.762196	0.01304			50747.8	25130	24174	24811	20576	24264	24879	23832	19929
14.1299	0.978709	0.016449	0.946776	0.0808167	0.898144	0.0555371	0.761238	0.0124332			50867.8	25117	24063	24751	20539	24087	24818	23920	19915
14.1633	0.982254	0.0157284	0.952037	0.0825799	0.904058	0.0582576	0.763077	0.0144989			50987.8	25194	24219	24866	20627	24188	24930	24120	19925
14.1966	0.984697	0.013334	0.947644	0.084427	0.903839	0.0557402	0.759873	0.00938018			51107.8	25213	24145	24911	20445	24291	24771	24069	19936
14.2299	0.983799	0.0105884	0.949872	0.0821026	0.90247	0.0555705	0.764526	0.0141982			51227.8	25141	24159	24875	20660	24317	24879	24031	19969
14.2633	0.981325	0.0148119	0.954076	0.0850069	0.90748	0.0530858	0.766722	0.00971521			51347.8	25154	24309	25070	20634	24181	24939	24114	20111
14.2966	0.982953	0.0152974	0.950801	0.0803752	0.906852	0.0564675	0.765929	0.0104647			51467.7	25204	24152	24983	20627	24213	24939	24159	20076
14.3299	0.986998	0.0111945	0.951187	0.0825434	0.903998	0.0555716	0.767212	0.00928671			51587.7	25233	24198	24919	20639	24386	24907	24070	20132
14.3633	0.982149	0.0134791	0.947121	0.0851073	0.906261	0.0534236	0.766297	0.0137095			51707.7	25151	24144	25028	20698	24225	24743	24089	20025
14.3966	0.982518	0.0117864	0.955881	0.0855819	0.909643	0.0541827	0.767089	0.0197995			51827.7	25130	24362	25110	20834	24264	24978	24189	19932
14.4299	0.981937	0.00937441	0.951187	0.0857882	0.907295	0.0530699	0.767361	0.0168174			51947.7	25072	24253	25065	20785	24292	24843	24109	19995
14.4633	0.983459	0.010846	0.952094	0.0786051	0.910875	0.0541584	0.767903	0.018012			52067.7	25137	24153	25146	20822	24304	25010	24220	19987
14.4966	0.981701	0.0119938	0.948685	0.0808303	0.912442	0.0507792	0.77406	0.0168871			52187.7	25113	24109	25260	20965	24240	24871	24199	20171
14.5299	0.981093	0.0106793	0.950355	0.0817726	0.909155	0.0560928	0.773073	0.0131933			52307.7	25074	24165	25057	20869	24248	24899	24211	20214
14.5632	0.980378	0.0136424	0.948894	0.0840156	0.910755	0.0582083	0.772634	0.0153514			52427.7	25109	24168	25060	20898	24178	24814	24290	20162
14.5966	0.985026	0.0115292	0.94905	0.0836778	0.914	0.0570556	0.774401	0.0159272			52547.7	25189	24166	25177	20956	24331	24825	24352	20198
14.6299	0.983162	0.0105966	0.952207	0.0828708	0.914201	0.0595976	0.776305	0.0147724			52667.7	25125	24228	25131	20985	24301	24929	24403	20270
14.6632	0.982833	0.0124013	0.950345	0.0837347	0.91237	0.0585293	0.777219	0.0107222			52787.7	25149	24198	25100	20933	24261	24860	24337	20370
14.6966	0.986082	0.0113188	0.949455	0.0775589	0.916259	0.0599566	0.777627	0.0130619			52907.7	25212	24072	25183	20988	24361	24957	24462	20337
14.7299	0.982772	0.0124865	0.953726	0.082788	0.917981	0.0524784	0.781282	0.0114983			53027.7	25149	24263	25385	21056	24258	24973	24371	20463
14.7632	0.980482	0.0128815	0.953145	0.0856161	0.921743	0.0560811	0.783308	0.0137759			53147.7	25098	24297	25420	21153	24194	24901	24532	20474
14.7966	0.981699	0.0123314	0.94666	0.0797409	0.917294	0.060488	0.78456	0.0168828			53267.7	25119	24042	25202	21245	24234	24836	24498	20449
14.8299	0.981485	0.0177638	0.952433	0.0834949	0.919094	0.059107	0.786876	0.0163644			53387.6	25211	24244	25282	21297	24133	24923	24519	20520
14.8632	0.984693	0.0138967	0.953704	0.0841763	0.923413	0.0568232	0.786936	0.015273			53507.6	25223	24286	25453	21278	24281	24945	24588	20542
14.8966	0.982198	0.0120718	0.957181	0.0789045	0.925549	0.0555753	0.790988	0.0131483			53627.6	25127	24280	25540	21346	24251	25146	24620	20689
14.9299	0.981317	0.0161624	0.957366	0.0827144	0.926563	0.0611802	0.79324	0.0153715			53747.6	25178	24349	25455	21448	24157	25076	24747	20707
14.9632	0.983552	0.011942	0.953265	0.0849745	0.9197	0.0560878	0.790173	0.0153084			53867.6	25159	24289	25361	21365	24287	24917	24480	20627
14.9966	0.9826	0.0113915	0.955248	0.0856505	0.924255	0.0580148	0.790264	0.0162926			53987.6	25125	24348	25453	21386	24273	24959	24631	20611
15.0299	0.984774	0.0104915	0.954747	0.0852969	0.926096	0.0562989	0.793457	0.0115646			54107.6	25164	24330	25541	21382	24343	24952	24647	20784
15.0632	0.982784	0.0137523	0.954532	0.0888458	0.923807	0.053994	0.795142	0.0148554			54227.6	25172	24385	25522	21489	24236	24876	24547	20767
15.0966	0.976368	0.0154661	0.952815	0.0837812	0.912882	0.0438937	0.801332	0.0221666			54347.6	25040	24258	25413	21792	24046	24928	24086	20794
15.1299	0.985263	0.00874105	0.955917	0.0848223	0.924022	0.0637209	0.794934	0.0152557			54467.6	25145	24350	25330	21491	24386	24994	24728	20754
15.1632	0.979281	0.0108995	0.954361	0.0867279	0.928242	0.0574203	0.797791	0.0163046			54587.6	25032	24345	25580	21587	24199	24913	24722	20810
15.1966	0.97943	0.0155957	0.960578	0.0879664	0.926837	0.0611257	0.800114	0.013391			54707.6	25120	24515	25464	21594	24120	25062	24753	20926
15.2299	0.984206	0.00923284	0.957553	0.0807984	0.929448	0.0653583	0.799054	0.0155791			54827.6	25127	24321	25453	21607	24351	25119	24896	20857
15.2632	0.979067	0.0132654	0.957919	0.085473	0.929014	0.0608182	0.801482	0.0154327			54947.6	25069	24409	25533	21669	24152	25037	24803	20924
15.2966	0.981535	0.0161877	0.962075	0.0846094	0.930094	0.0611192	0.806472	0.0141546			55067.6	25184	24494	25558	21778	24162	25170	24836	21080
15.3299	0.980074	0.0175287	0.961251	0.0821762	0.932845	0.0578939	0.805324	0.0144536			55187.6	25171	24433	25703	21753	24102	25195	24848	21044
15.3632	0.977489	0.0143265	0.954229	0.0839054	0.931234	0.0636638	0.805909	0.0138383			55307.6	25048	24294	25539	21757	24094	24965	24911	21071
15.3965	0.9808	0.0161127	0.95721	0.0830522	0.934668	0.0579204	0.80827	0.0103923			55427.6	25164	24351	25755	21755	24145	25065	24895	21198
15.4299	0.979648	0.0126671	0.956108	0.0775899	0.935252	0.0650761	0.804878	0.0122738			55547.6	25073	24232	25626	21700	24177	25142	25039	21073
15.4632	0.978047	0.0173296	0.959388	0.0797953	0.938098	0.0602192	0.809608	0.0165059			55667.6	25116	24348	25807	21906	24055	25190	25024	21119
15.4965	0.980745	0.0152976	0.956778	0.0792976	0.932476	0.0600225	0.808962	0.0119054			55787.6	25148	24277	25649	21802	24158	25127	24877	21188
15.5299	0.982625	0.0168771	0.957835	0.0821102	0.93192	0.0616405	0.809038	0.0186381			55907.6	25224	24350	25600	21931	24177	25101	24892	21064
15.5632	0.980871	0.0205287	0.955974	0.0815564	0.932859	0.0620856	0.811419	0.0151121			56027.6	25245	24296	25618	21928	24069	25060	24924	21193
15.5965	0.979464	0.0166081	0.957061	0.080255	0.934055	0.0573471	0.813271	0.0120681			56147.6	25139	24300	25749	21920	24103	25116	24869	21299
15.6299	0.979028	0.0162198	0.957626	0.0785704	0.930953	0.0643944	0.814141	0.0174657			56267.6	25121	24285	25516	22045	24099	25165	24917	21221
15.6632	0.98265	0.0129944	0.958256	0.0777381	0.935044	0.0628199	0.81401	0.0171737			56387.5	25155	24286	25666	22036	24246	25199	24993	21223
15.6965	0.978256	0.0187617	0.956246	0.0837669	0.934383	0.0654179	0.815713	0.0138644			56507.5	25147	24340	25594	22019	24035	25024	25023	21330
15.7299	0.982079	0.0119608	0.956589	0.0804498	0.937318	0.0664769	0.818571	0.0145939			56627.5	25122	24292	25657	22109	24250	25099	25117	21392
15.7632	0.980786	0.0151845	0.950967	0.0849193	0.934638	0.062785	0.81505	0.0154914			56747.5	25147	24233	25655	22032	24161	24854	24982	21282
15.7965	0.981328	0.014418	0.955998	0.0809319	0.934262	0.063039	0.818797	0.0146459			56867.5	25147	24286	25639	22116	24188	25073	24977	21397
15.8299	0.97979	0.0153661	0.95701	0.0836306	0.93479	0.0641775	0.82013	0.0157829			56987.5	25125	24356	25631	22173	24133	25048	25011	21411
15.8632	0.978239	0.0122069	0.953158	0.0837089	0.936425	0.0589824	0.822643	0.0187498			57107.5	25029	24265	25784	22296	24150	24939	24959	21422
15.8965	0.983001	0.0109362	0.95504	0.0842922	0.939628	0.0615479	0.82369	0.0144594			57227.5	25127	24320	25824	22243	24291	24980	25087	21530
15.9299	0.980091	0.0149965	0.951628	0.0828633	0.937757	0.0681284	0.824928	0.0158364			57347.5	25126	24214	25636	22302	24147	24913	25158	21537
15.9632	0.978846	0.0136902	0.954892	0.0836764	0.940516	0.0646695	0.825855	0.014208			57467.5	25071	24306	25786	22296	24139	24988	25166	21592
15.9965	0.981386	0.0146142	0.95111	0.0789359	0.938901	0.0656239	0.829721	0.0181787			57587.5	25152	24135	25720	22474	24186	24976	25142	21620
16.0299	0.977972	0.0104098	0.952531	0.0842416	0.938776	0.068294	0.825765	0.0126383			57707.5	24990	24259	25662	22264	24175	24911	25187	21619
16.0632	0.977786	0.0145759	0.952272	0.0797694	0.938846	0.0669206	0.83014	0.0162071			57827.5	25060	24177	25692	22448	24097	24992	25164	21668
16.0965	0.981395	0.0132637	0.952798	0.0863424	0.941112	0.0635495	0.828937	0.0156282			57947.5	25128	24301	25826	22405	24210	24877	25161	21647
16.1299	0.980929	0.0083464	0.955457	0.0855911	0.942658	0.0644111	0.83434	0.0148268			58067.5	25028	24352	25853	22534	24285	24966	25216	21805
16.1632	0.98144	0.00929638	0.953589	0.0863453	0.941167	0.0639706	0.832252	0.0145987			58187.5	25058	24320	25819	22474	24281	24899	25170	21754
16.1965	0.979195	0.00884685	0.951018	0.0851429	0.944518	0.0652736	0.833374	0.0172006			58307.5	24993	24238	25889	22553	24233	24851	25279	21735
16.2298	0.977961	0.0151082	0.954075	0.0828254	0.943655	0.0687653	0.836311	0.0165458			58427.5	25074	24272	25793	22619	24092	24982	25320	21825
16.2632	0.982024	0.014381	0.957023	0.0863859	0.945723	0.0620717	0.836288	0.0112233			58547.5	25164	24403	25989	22518	24206	24994	25252	21924
16.2965	0.981372	0.013686	0.956054	0.0783748	0.938825	0.0702763	0.840685	0.0137009			58667.4	25135	24244	25623	22682	24202	25125	25224	21994
16.3298	0.977177	0.0164404	0.957128	0.0858245	0.941608	0.0686675	0.83851	0.0177846			58787.4	25078	24396	25736	22701	24049	25008	25266	21860
16.3632	0.979325	0.0134027	0.955627	0.0826372	0.942623	0.0687286	0.841042	0.013832			58907.4	25078	24306	25764	22694	24156	25029	25293	22001
16.3965	0.978164	0.0145429	0.953054	0.0864517	0.941973	0.065159	0.839237	0.0133628			59027.4	25069	24309	25818	22637	24107	24882	25212	21962
16.4298	0.974532	0.0132671	0.954421	0.0795632	0.943616	0.0652742	0.839291	0.0141343			59147.4	24954	24225	25863	22653	24039	25056	25256	21949
16.4632	0.978916	0.0152085	0.955725	0.0830294	0.948362	0.0686491	0.841979	0.0153704			59267.4	25100	24315	25931	22748	24114	25024	25438	21997
16.4965	0.975152	0.0158474	0.956135	0.0849275	0.946667	0.0656144	0.843294	0.0160551			59387.4	25016	24357	25944	22796	24009	24998	25340	22019
16.5298	0.97687	0.0147001	0.956316	0.0829018	0.944783	0.0671704	0.845604	0.0108795			59507.4	25039	24327	25858	22760	24072	25043	25320	22177
16.5632	0.97664	0.0164192	0.955946	0.0792357	0.948466	0.0655087	0.84551	0.0177994			59627.4	25064	24256	25998	22888	24036	25105	25384	22045
16.5965	0.978367	0.0170441	0.953656	0.0836532	0.945135	0.068502	0.847177	0.0137983			59747.4	25119	24276	25841	22857	24068	24954	25353	22164
16.6298	0.980884	0.0153802	0.95498	0.0820771	0.947295	0.0703794	0.847843	0.018106			59867.4	25153	24281	25865	22956	24160	25022	25442	22101
16.6632	0.976244	0.0160867	0.955937	0.0790712	0.94921	0.063126	0.851123	0.0157993			59987.4	25048	24253	26068	23000	24032	25108	25360	22231
16.6965	0.978862	0.0173473	0.959891	0.0780223	0.951081	0.0706786	0.8523	0.0190662			60107.4	25137	24330	25968	23093	24075	25239	25544	22201
16.7298	0.980988	0.0146756	0.958438	0.0786028	0.946144	0.0692914	0.852176	0.0164322			60227.4	25143	24305	25854	23040	24175	25187	25393	22247
16.7632	0.977245	0.0151173	0.956762	0.0804411	0.942486	0.0715278	0.852085	0.0152884			60347.4	25056	24296	25703	23016	24074	25104	25340	22266
16.7965	0.980875	0.0136079	0.954568	0.0855504	0.946179	0.0696849	0.849424	0.0108852			60467.4	25121	24330	25847	22862	24191	24942	25401	22278
16.8298	0.98013	0.0151085	0.95503	0.0819462	0.949347	0.068031	0.854068	0.0123767			60587.4	25129	24280	25972	23014	24146	25026	25452	22373
16.8632	0.980866	0.0119482	0.95434	0.0802089	0.945947	0.071565	0.856878	0.0170452			60707.4	25091	24234	25802	23177	24220	25041	25429	22360
16.8965	0.977571	0.0169981	0.957878	0.0807515	0.951336	0.0697635	0.859801	0.0150864			60827.4	25098	24328	25994	23218	24049	25129	25534	22474
16.9298	0.97951	0.012472	0.957278	0.0810689	0.950849	0.0661298	0.856812	0.0136391			60947.4	25066	24319	26054	23111	24177	25106	25456	22422
16.9632	0.978707	0.0167866	0.952098	0.0808414	0.945983	0.0689652	0.858073	0.0136588			61067.4	25123	24191	25856	23145	24081	24966	25383	22455
16.9965	0.977618	0.00968289	0.954639	0.0789595	0.948411	0.0650875	0.859399	0.0173507			61187.4	24968	24220	26005	23250	24179	25074	25375	22421
17.0298	0.975658	0.0145187	0.953928	0.0833278	0.947804	0.0629532	0.860325	0.0159884			61307.4	25005	24277	26031	23249	24045	24968	25321	22471
17.0632	0.981111	0.0172341	0.948585	0.0764296	0.945661	0.0640444	0.859938	0.019876			61427.4	25192	24032	25947	23312	24133	24955	25286	22388
17.0965	0.979068	0.0132091	0.953876	0.0783869	0.952822	0.0666638	0.863867	0.0212649			61547.3	25068	24192	26100	23443	24153	25064	25516	22466
17.1298	0.979184	0.0167805	0.950291	0.0798571	0.946522	0.0643786	0.860342	0.0168133			61667.3	25135	24131	25965	23265	24093	24935	25314	22456
17.1631	0.97907	0.0159379	0.955816	0.0840208	0.94839	0.0637323	0.865913	0.0164101			61787.3	25117	24334	26032	23406	24105	25007	25350	22611
17.1965	0.979401	0.0108979	0.953244	0.0885442	0.94607	0.0662919	0.867044	0.0156588			61907.3	25035	24349	25913	23422	24202	24846	25337	22655
17.2298	0.976493	0.0176308	0.954456	0.0874198	0.940644	0.0941958	0.865574	0.0165185			62027.3	25082	24359	25188	23399	24011	24902	25702	22600
17.2631	0.981479	0.00935214	0.951889	0.0819641	0.948388	0.0688335	0.868262	0.0174352			62147.3	25060	24205	25928	23488	24281	24938	25442	22654
17.2965	0.984237	0.00428104	0.9585	0.0826449	0.94966	0.0693072	0.870646	0.0195778			62267.3	25039	24375	25955	23592	24439	25109	25483	22677
17.3298	0.980531	0.0145407	0.954618	0.0825292	0.948989	0.0613892	0.865816	0.0173954			62387.3	25129	24280	26097	23422	24166	25003	25323	22590
17.3631	0.978431	0.0100945	0.954997	0.0856509	0.947369	0.06695	0.872363	0.0182111			62507.3	24996	24342	25937	23612	24192	24952	25382	22748
17.3965	0.981	0.0190641	0.956831	0.0802849	0.94724	0.0669651	0.8711	0.012097			62627.3	25222	24295	25933	23463	24098	25109	25379	22829
17.4298	0.97874	0.0115534	0.956234	0.0806572	0.948067	0.0677909	0.875198	0.0134584			62747.3	25030	24287	25940	23598	24174	25085	25415	22912
17.4631	0.980504	0.018761	0.958045	0.0773883	0.949701	0.0625435	0.87317	0.0121389			62867.3	25204	24275	26094	23519	24091	25200	25362	22883
17.4965	0.975027	0.0198158	0.961993	0.0834281	0.95331	0.066029	0.874752	0.011598			62987.3	25084	24472	26127	23551	23936	25191	25517	22935
17.5298	0.978226	0.0203656	0.956457	0.0844712	0.949994	0.0642345	0.872755	0.0123541			63107.3	25175	24357	26068	23512	24006	25016	25400	22868
17.5631	0.979816	0.0112583	0.956509	0.0839859	0.951051	0.063128	0.873734	0.0122423			63227.3	25052	24350	26121	23536	24206	25027	25407	22896
17.5965	0.976196	0.0142586	0.958404	0.082662	0.953803	0.0654987	0.873956	0.0137314			63347.3	25014	24373	26152	23570	24063	25106	25520	22874
17.6298	0.978958	0.0147578	0.956928	0.0788501	0.951919	0.06833	0.871267	0.0129743			63467.3	25093	24273	26040	23484	24123	25140	25523	22817
17.6631	0.979538	0.0142721	0.957077	0.0816473	0.95212	0.066161	0.878219	0.0168217			63587.3	25099	24324	26090	23742	24146	25089	25489	22929
17.6965	0.975951	0.0214638	0.959217	0.0845214	0.953203	0.0682321	0.877108	0.0169076			63707.3	25137	24424	26079	23714	23930	25092	25554	22898
17.7298	0.977949	0.0169651	0.951985	0.0812382	0.944925	0.0691867	0.880268	0.0176887			63827.3	25107	24195	25821	23813	24059	24955	25360	22967
17.7631	0.978986	0.0166705	0.959061	0.0855681	0.949931	0.0674825	0.879273	0.0166563			63947.2	25128	24438	26000	23767	24090	25067	25457	22960
17.7965	0.978073	0.0132781	0.951706	0.0821628	0.948101	0.0651389	0.876823	0.01816			64067.2	25044	24204	25995	23730	24127	24929	25368	22867
17.8298	0.975283	0.017168	0.94959	0.0804364	0.950021	0.0665793	0.878253	0.0179393			64187.2	25043	24124	26021	23764	23989	24904	25443	22909
17.8631	0.976166	0.0159189	0.95283	0.0772114	0.946284	0.0687049	0.878934	0.0167646			64307.2	25043	24147	25870	23760	24033	25058	25386	22949
17.8965	0.978146	0.0141774	0.952884	0.076781	0.947476	0.0647469	0.880569	0.0174742			64427.2	25062	24141	25985	23817	24113	25068	25345	22979
17.9298	0.977615	0.0131995	0.949878	0.0786131	0.947389	0.0704134	0.879518	0.0166283			64547.2	25031	24100	25867	23773	24117	24948	25445	22967
17.9631	0.974987	0.0166935	0.952281	0.0835331	0.944047	0.0723127	0.881615	0.0205023			64667.2	25027	24241	25732	23902	23990	24918	25394	22950
17.9964	0.977704	0.0149708	0.952515	0.0788955	0.951306	0.0686418	0.885198	0.0108754			64787.2	25065	24168	26016	23816	24088	25016	25513	23225
18.0298	0.980681	0.00975622	0.952483	0.081537	0.947577	0.0670981	0.883	0.01621			64907.2	25047	24212	25940	23858	24254	24963	25390	23067
18.0631	0.978967	0.0134636	0.950851	0.0780629	0.949734	0.0675957	0.882992	0.0191907			65027.2	25070	24114	25992	23914	24146	24986	25454	23011
18.0964	0.973407	0.0149695	0.951574	0.0832938	0.950871	0.0679276	0.88461	0.0195012			65147.2	24956	24220	26018	23963	23981	24903	25489	23048
18.1298	0.976925	0.0153465	0.952032	0.0821158	0.951632	0.0667958	0.883077	0.015837			65267.2	25052	24211	26063	23853	24062	24939	25488	23076
18.1631	0.980614	0.0108543	0.955153	0.0777603	0.950956	0.0681952	0.888534	0.0225402			65387.2	25065	24212	26015	24125	24233	25112	25496	23095
18.1964	0.980647	0.0151019	0.951145	0.0795941	0.946744	0.0648402	0.887666	0.0167167			65507.2	25142	24147	25962	23992	24159	24964	25328	23181
18.2298	0.979354	0.0119113	0.956139	0.0767206	0.950165	0.0664875	0.890001	0.0162249			65627.2	25052	24218	26027	24045	24183	25160	25445	23252
18.2631	0.979183	0.0138265	0.952309	0.0793642	0.949775	0.0642677	0.890077	0.0159051			65747.2	25082	24171	26061	24041	24145	25001	25395	23260
18.2964	0.974497	0.0186128	0.953506	0.0779656	0.948668	0.0719289	0.889361	0.0161751			65867.2	25049	24176	25873	24027	23944	25062	25505	23236
18.3298	0.976251	0.0181403	0.958893	0.0827962	0.94981	0.0659365	0.890331	0.0194166			65987.2	25085	24387	26028	24114	23996	25117	25426	23201
18.3631	0.975484	0.0136488	0.956184	0.0797248	0.951661	0.072186	0.894274	0.0225353			66107.2	24985	24270	25954	24278	24056	25102	25586	23247
18.3964	0.980978	0.0130721	0.956271	0.082788	0.95026	0.0682917	0.893108	0.0152764			66227.2	25114	24324	25993	24110	24203	25044	25480	23352
18.4298	0.976611	0.0147878	0.956911	0.0814113	0.951572	0.0641097	0.895658	0.0187221			66347.2	25034	24316	26116	24243	24064	25089	25438	23355
18.4631	0.974896	0.0153725	0.955066	0.0786507	0.950772	0.0660712	0.892189	0.0140838			66467.1	25001	24225	26053	24063	24011	25092	25453	23350
18.4964	0.976311	0.0180551	0.953379	0.0831599	0.95196	0.0667198	0.897172	0.0156799			66587.1	25085	24261	26074	24226	23999	24956	25495	23452
18.5298	0.978192	0.016343	0.956436	0.0819058	0.949419	0.0675426	0.898852	0.0136215			66707.1	25102	24313	25984	24232	24076	25066	25445	23535
18.5631	0.973373	0.0171362	0.956445	0.0813615	0.952747	0.0623367	0.898865	0.0158835			66827.1	24994	24304	26186	24275	23942	25077	25436	23493
18.5964	0.974423	0.0147033	0.959803	0.079976	0.952285	0.0648738	0.895305	0.0169942			66947.1	24977	24361	26121	24201	24011	25198	25470	23378
18.6298	0.97444	0.0151251	0.955104	0.0797182	0.955397	0.0619138	0.898527	0.015566			67067.1	24985	24244	26271	24260	24004	25072	25496	23490
18.6631	0.97537	0.0159853	0.961067	0.0812566	0.954794	0.0658702	0.900632	0.016619			67187.1	25024	24413	26173	24336	24012	25208	25552	23526
18.6964	0.976046	0.0128539	0.955676	0.0842784	0.953087	0.0681181	0.896504	0.0123303			67307.1	24985	24335	26078	24145	24084	24998	25549	23497
18.7298	0.971935	0.0180549	0.956906	0.0827742	0.955188	0.0660342	0.895783	0.0213561			67427.1	24974	24339	26181	24296	23890	25062	25565	23309
18.7631	0.977983	0.0116757	0.958547	0.0828136	0.953197	0.0642494	0.897076	0.016399			67547.1	25013	24379	26160	24237	24153	25107	25482	23436
18.7964	0.975599	0.0143788	0.956376	0.078273	0.951563	0.0626254	0.896526	0.0178657			67667.1	25001	24250	26146	24250	24046	25136	25411	23394
18.8297	0.975018	0.014977	0.953182	0.080194	0.947094	0.0682799	0.895905	0.017736			67787.1	24997	24206	25902	24231	24021	25009	25399	23380
18.8631	0.970793	0.0162127	0.954641	0.076124	0.947825	0.0668591	0.900205	0.0213585			67907.1	24912	24172	25952	24414	23894	25130	25392	23426
18.8964	0.977807	0.0111996	0.954973	0.0758323	0.953001	0.0704011	0.898042	0.0141316			68027.1	25000	24175	26029	24220	24157	25145	25588	23504
18.9297	0.978515	0.0124847	0.953687	0.0762944	0.953992	0.0656191	0.899911	0.0185923			68147.1	25041	24152	26155	24354	24152	25100	25527	23470
18.9631	0.976495	0.0111602	0.957706	0.078988	0.953162	0.0668491	0.898723	0.012744			68267.1	24966	24294	26106	24212	24125	25159	25528	23548
18.9964	0.975656	0.0146875	0.952133	0.0793181	0.950302	0.067124	0.896881	0.0119557			68387.1	25008	24166	26018	24148	24042	24997	25460	23514
19.0297	0.978055	0.0159791	0.953752	0.0767922	0.946926	0.0643613	0.8984	0.0140498			68507.1	25092	24162	25977	24228	24079	25092	25324	23515
19.0631	0.980848	0.014818	0.952658	0.0790472	0.949461	0.0638243	0.899068	0.0173461			68627.1	25142	24174	26061	24308	24169	25017	25379	23471
19.0964	0.977604	0.0150565	0.956263	0.0783154	0.95162	0.0630988	0.904481	0.013085			68747.1	25064	24248	26138	24372	24084	25132	25421	23694
19.1297	0.977439	0.0158463	0.953792	0.0822225	0.950799	0.0645379	0.902301	0.025605			68867	25074	24255	26085	24550	24066	24986	25426	23402
19.1631	0.97852	0.0148197	0.953381	0.0777886	0.954412	0.0646922	0.900809	0.0206632			68987	25083	24170	26186	24417	24111	25062	25521	23455
19.1964	0.975787	0.0129416	0.953584	0.0808642	0.950693	0.0702289	0.902986	0.0157811			69107	24980	24227	25966	24383	24076	25007	25526	23604
19.2297	0.978498	0.0151857	0.952521	0.0818956	0.949491	0.0683817	0.90302	0.0171648			69227	25089	24219	25969	24410	24104	24957	25462	23579
19.2631	0.975782	0.0137294	0.955783	0.0779913	0.95347	0.0603166	0.900261	0.0147581			69347	24994	24231	26248	24291	24062	25125	25418	23551
19.2964	0.98039	0.0149083	0.951275	0.0812985	0.95099	0.0634352	0.904289	0.0142038			69467	25132	24179	26113	24388	24156	24934	25411	23668
19.3297	0.975393	0.0154505	0.954715	0.0771407	0.950339	0.0649668	0.898374	0.0109929			69587	25015	24191	26063	23755	24022	25112	25422	23983
19.3631	0.974051	0.0199689	0.954492	0.0798163	0.953967	0.0633265	0.904468	0.0177157			69707	25062	24231	26201	24459	23909	25053	25485	23607
19.3964	0.977518	0.00982484	0.952218	0.0841535	0.954479	0.0623814	0.907918	0.015275			69827	24968	24250	26235	24505	24174	24904	25481	23744
19.4297	0.976198	0.0170438	0.953732	0.0753449	0.950168	0.0639891	0.904244	0.0171315			69947	25064	24137	26078	24442	24014	25120	25400	23612
19.4631	0.971856	0.0179433	0.952934	0.0806037	0.950151	0.066174	0.907555	0.0174859			70067	24970	24207	26033	24537	23890	24994	25439	23693
19.4964	0.972203	0.0134939	0.956091	0.0837503	0.949556	0.0677366	0.906974	0.0165576			70187	24899	24336	25984	24504	23977	25020	25452	23695
19.5297	0.971425	0.0168235	0.957697	0.0824227	0.949606	0.0633422	0.906746	0.0171976			70307	24939	24352	26075	24510	23899	25091	25374	23677
19.5631	0.977417	0.0162123	0.960162	0.0859586	0.950716	0.0626047	0.906223	0.0158698			70427	25080	24471	26122	24471	24059	25090	25389	23688
19.5964	0.972047	0.019235	0.958186	0.080021	0.951576	0.0654896	0.910552	0.0155799			70547	24998	24323	26088	24581	23872	25152	25463	23808
19.6297	0.97266	0.0166389	0.959977	0.078904	0.951632	0.0638026	0.912217	0.0192168			70667	24967	24347	26124	24694	23933	25224	25434	23784
19.663	0.973932	0.0168477	0.952949	0.0844771	0.947308	0.0702503	0.907965	0.018974			70787	25003	24273	25868	24576	23961	24918	25440	23676
19.6964	0.974397	0.015632	0.954311	0.0818419	0.950694	0.0625247	0.910652	0.0135834			70907	24993	24261	26123	24546	23994	25008	25387	23848
19.7297	0.973617	0.0162891	0.954907	0.079997	0.95667	0.0615546	0.909897	0.014173			71027	24985	24244	26315	24537	23963	25061	25522	23817
19.763	0.97631	0.0152137	0.953467	0.0779614	0.95432	0.0668185	0.910253	0.0149429			71147	25034	24175	26140	24561	24049	25061	25557	23812
19.7964	0.976124	0.0131342	0.9598	0.0838748	0.955847	0.0621086	0.908697	0.0195288			71267	24992	24427	26280	24606	24081	25121	25511	23685
19.8297	0.976697	0.0168404	0.954485	0.078234	0.948857	0.0668957	0.905138	0.0204798			71387	25073	24204	25981	24529	24030	25084	25419	23573
19.863	0.975836	0.0177236	0.953987	0.0840703	0.953392	0.0666346	0.904389	0.0188871			71507	25067	24291	26117	24479	23993	24955	25530	23583
19.8964	0.97683	0.0147006	0.953907	0.080408	0.95288	0.0645866	0.906981	0.0206294			71627	25038	24227	26144	24581	24071	25025	25480	23619
19.9297	0.974003	0.0151307	0.95121	0.0764927	0.949085	0.066629	0.910915	0.0203683			71747	24974	24096	25993	24681	23993	25027	25420	23728
19.963	0.975361	0.0172795	0.946226	0.0777585	0.947978	0.0695792	0.906455	0.0206323			71866.9	25047	23998	25901	24567	23989	24863	25445	23605
19.9964	0.976801	0.0129568	0.951077	0.0822862	0.946784	0.0683313	0.910137	0.0159548			71986.9	25006	24191	25892	24577	24101	24909	25392	23790
20.0297	0.978211	0.010238	0.952412	0.0802206	0.948681	0.070082	0.908586	0.0186778			72106.9	24993	24188	25911	24587	24184	24987	25472	23698
20.063	0.974315	0.0129042	0.949645	0.0753434	0.949284	0.0691187	0.908573	0.0168416			72226.9	24942	24039	25948	24552	24040	25006	25470	23732
20.0964	0.972522	0.0132647	0.950184	0.0796548	0.94657	0.0676362	0.903941	0.0175057			72346.9	24903	24125	25900	24441	23989	24936	25374	23597
20.1297	0.974816	0.0154297	0.952094	0.0825587	0.949286	0.0614668	0.909889	0.0171537			72466.9	25000	24220	26104	24593	24008	24932	25332	23761
20.163	0.974285	0.0114417	0.948792	0.0784968	0.951373	0.0650557	0.906653	0.0168521			72586.9	24915	24072	26091	24501	24065	24920	25450	23681
20.1964	0.975279	0.0114289	0.952068	0.0781115	0.946994	0.0676466	0.908804	0.0146581			72706.9	24940	24144	25912	24517	24090	25019	25385	23779
20.2297	0.973454	0.0137311	0.951356	0.0799439	0.952039	0.0655554	0.910431	0.0186145			72826.9	24935	24158	26100	24635	24004	24963	25476	23748
20.263	0.975204	0.0170002	0.94859	0.0765393	0.952823	0.0653885	0.910353	0.019573			72946.9	25038	24034	26126	24651	23990	24953	25493	23728
20.2964	0.973799	0.0127983	0.950008	0.0792542	0.947255	0.0694389	0.906491	0.0142183			73066.9	24927	24114	25883	24447	24029	24939	25424	23726
20.3297	0.976151	0.0150469	0.947459	0.077018	0.946918	0.0650374	0.90675	0.0157605			73186.9	25027	24015	25963	24483	24048	24912	25336	23704
20.363	0.975416	0.0149157	0.954145	0.0772978	0.947758	0.062741	0.910006	0.0158224			73306.9	25006	24180	26034	24571	24032	25093	25316	23789
20.3964	0.974674	0.0159661	0.948452	0.0779151	0.945483	0.0659031	0.908103	0.0166579			73426.9	25006	24054	25904	24536	23995	24922	25315	23723
20.4297	0.976135	0.0113336	0.947176	0.0807232	0.948048	0.06477	0.908043	0.0179622			73546.9	24960	24071	26001	24559	24113	24831	25360	23697
20.463	0.974015	0.013105	0.952289	0.0818706	0.952825	0.0607297	0.907498	0.0174064			73666.9	24938	24213	26221	24534	24029	24951	25409	23693
20.4963	0.977106	0.00884546	0.951954	0.0824619	0.950877	0.0616555	0.914063	0.018355			73786.9	24940	24215	26146	24727	24181	24930	25376	23849
20.5297	0.973167	0.0120186	0.950362	0.0768654	0.952882	0.0607606	0.91145	0.0174379			73906.9	24897	24082	26222	24640	24027	24996	25411	23797
20.563	0.974526	0.0141675	0.953241	0.0769829	0.951607	0.06151	0.910436	0.0166451			74026.8	24970	24153	26170	24598	24023	25074	25392	23785
20.5963	0.975205	0.0168877	0.955827	0.0817043	0.948137	0.0634243	0.91189	0.0149605			74146.8	25036	24295	26031	24605	23992	25053	25338	23855
20.6297	0.972567	0.0187782	0.953685	0.0780665	0.950308	0.0651204	0.912844	0.016898			74266.8	25003	24182	26059	24667	23893	25065	25424	23844
20.663	0.974689	0.0166692	0.960698	0.0765272	0.953506	0.0645883	0.911869	0.0158388			74386.8	25019	24324	26162	24621	23983	25291	25496	23838
20.6963	0.972138	0.0143106	0.952781	0.0813508	0.946714	0.0637185	0.91133	0.0133668			74506.8	24912	24216	25984	24560	23961	24975	25307	23870
20.7297	0.974283	0.0148458	0.95452	0.0792466	0.948656	0.0643538	0.90928	0.0196055			74626.8	24976	24222	26027	24623	24005	25065	25368	23699
20.763	0.978067	0.0173012	0.950869	0.0769743	0.951755	0.0649584	0.912013	0.0180203			74746.8	25116	24096	26104	24666	24056	25008	25458	23801
20.7963	0.973646	0.0148539	0.952382	0.0767818	0.948571	0.0662465	0.908436	0.0117859			74866.8	24960	24129	25986	24453	23989	25054	25400	23823
20.8297	0.973336	0.0135638	0.948035	0.077325	0.948474	0.0631148	0.909604	0.0113004			74986.8	24929	24034	26047	24475	24004	24922	25341	23863
20.863	0.97905	0.0128436	0.950695	0.0819999	0.951139	0.0608972	0.913443	0.0180657			75106.8	25061	24177	26169	24705	24159	24904	25369	23838
20.8963	0.973818	0.0159489	0.950413	0.0810426	0.952564	0.0602127	0.908757	0.0181712			75226.8	24984	24154	26224	24582	23974	24915	25393	23712
20.9297	0.977418	0.0129207	0.950386	0.0776586	0.947476	0.0625866	0.908003	0.0184947			75346.8	25021	24096	26029	24568	24117	24981	25306	23686
20.963	0.972987	0.0122179	0.951367	0.0779819	0.951193	0.0604333	0.907292	0.0239011			75466.8	24896	24125	26180	24651	24019	25002	25362	23566
20.9963	0.972748	0.0153437	0.949345	0.0773017	0.949719	0.068115	0.908989	0.022774			75586.8	24946	24065	25981	24675	23958	24959	25463	23632
21.0297	0.975571	0.0125224	0.954488	0.0743352	0.947743	0.0670863	0.910726	0.0206354			75706.8	24967	24138	25945	24681	24078	25161	25394	23718
21.063	0.978389	0.0136116	0.954135	0.0756607	0.949916	0.0581373	0.910125	0.0133202			75826.8	25058	24152	26190	24527	24129	25125	25288	23839
21.0963	0.978848	0.0132963	0.953431	0.0783666	0.949372	0.0604591	0.910505	0.0191463			75946.8	25064	24181	26127	24647	24146	25052	25316	23740
21.1297	0.978345	0.0111084	0.951227	0.0771762	0.949625	0.0599343	0.909541	0.0136693			76066.8	25012	24108	26145	24518	24172	25014	25313	23817
21.163	0.972696	0.00783285	0.95175	0.0761415	0.945858	0.0634887	0.90905	0.0209906			76186.8	24810	24103	25964	24643	24089	25049	25281	23667
21.1963	0.973981	0.0154404	0.947974	0.0686204	0.947794	0.0648523	0.908087	0.0154072			76306.8	24979	23885	25992	24512	23987	25092	25355	23746
21.2297	0.9752	0.0176755	0.947956	0.0754897	0.948012	0.0604984	0.906271	0.0190897			76426.8	25050	24001	26087	24533	23978	24956	25282	23629
21.263	0.979572	0.00898269	0.953734	0.0804167	0.950328	0.0638728	0.90976	0.0161698			76546.8	25005	24223	26085	24571	24240	25020	25402	23776
21.2963	0.973164	0.0125251	0.95059	0.0753629	0.952262	0.0617484	0.911574	0.0202316			76666.8	24906	24062	26184	24696	24018	25032	25413	23748
21.3297	0.974978	0.0150901	0.947388	0.0771194	0.946797	0.062216	0.90779	0.0209709			76786.7	24998	24015	26017	24609	24018	24908	25282	23634
21.363	0.97586	0.0138972	0.951847	0.0779515	0.951927	0.0621102	0.910373	0.0189075			76906.7	24999	24136	26167	24639	24061	25016	25411	23741
21.3963	0.975164	0.0139905	0.949077	0.0791545	0.947431	0.0649773	0.910675	0.0187462			77026.7	24983	24090	25979	24644	24042	24915	25348	23752
21.4296	0.978879	0.0116361	0.954676	0.077491	0.955375	0.0631091	0.910901	0.0186917			77146.7	25035	24196	26246	24649	24176	25104	25517	23759
21.463	0.978786	0.0106526	0.951542	0.0794457	0.950252	0.0620963	0.913522	0.0166282			77266.7	25015	24154	26119	24680	24191	24978	25368	23867
21.4963	0.979932	0.00563027	0.949739	0.0796344	0.94769	0.060731	0.913084	0.018733			77386.7	24954	24114	26073	24708	24308	24924	25278	23816
21.5296	0.972751	0.0180163	0.95068	0.0820801	0.947854	0.0598342	0.9102	0.0205319			77506.7	24994	24178	26096	24665	23911	24902	25266	23706

## Sheet: Fig 2e
ATP concentration (µM)	Average lifetime (h)	SD		Measure 1	Measure 2
0	0	0		0	0
40	11	1.414		10	12
60	15.75	1.06		15	16.5
80	19	1.414		18	20

## Sheet: Fig 3b
	Input to substrate ratio 1:1		Input to substrate ratio 1:2					Input to substrate ratio 1:1		Input to substrate ratio 1:2
Time (h)	Average normalized FI	SD	Average normalized FI	SD			Time [s]	Measure 1	Measure 2	Measure 1	Measure 2
0	1	0	1	0			0	543	578	545	591
0.0671325	1.04707	0.0714645	1.05346	0.0081425			241.677	596	576	571	626
0.100284	1.08664	0.0858273	1.07286	0.00703166			361.022	623	593	582	637
0.133616	1.21073	0.170785	1.15386	0.0548724			481.018	723	630	650	659
0.166948	1.51173	0.18786	1.35207	0.0599985			601.014	893	797	760	774
0.200283	2.14627	0.241109	2.05288	0.458832			721.018	1258	1142	942	1405
0.233616	3.48931	0.667526	3.41964	1.1773			841.016	2151	1744	1410	2513
0.266947	5.21366	1.27352	5.52138	1.49764			961.008	3320	2493	2432	3889
0.300278	7.26056	1.98333	7.99193	0.681426			1081	4704	3386	4093	5008
0.333609	9.32304	2.95497	10.7384	0.54647			1200.99	6197	4181	6063	6118
0.366943	11.3606	3.64418	13.681	2.20265			1321	7568	5077	8305	7165
0.400275	13.1261	4.41852	16.3918	3.81567			1440.99	8824	5781	10404	8093
0.433606	15.0467	5.14798	18.7072	5.14461			1560.98	10147	6593	12178	8906
0.466936	16.5384	5.721	20.7432	5.75793			1680.97	11177	7221	13524	9853
0.500266	17.9237	6.07989	22.5711	6.29708			1800.96	12067	7875	14728	10708
0.533599	19.0131	6.41185	24.1291	6.26056			1920.96	12786	8369	15563	11644
0.566931	20.2051	7.06751	25.461	6.32313			2040.95	13685	8790	16313	12405
0.600263	21.122	7.46628	26.3445	5.97661			2160.95	14336	9157	16661	13072
0.633595	21.846	7.60926	27.44	5.8053			2280.94	14784	9517	17192	13791
0.666926	22.5893	8.02686	28.1688	5.77109			2400.93	15348	9776	17576	14236
0.700258	23.3233	7.97601	29.3498	5.5773			2520.93	15727	10221	18145	15015
0.733589	23.8622	8.06036	30.1505	5.62564			2640.92	16052	10498	18600	15468
0.766925	24.2977	8.06949	30.9395	5.44922			2760.93	16292	10746	18962	16008
0.800258	24.8082	8.20179	31.7601	5.33438			2880.93	16620	10987	19365	16541
0.833591	25.1999	8.20773	32.7344	5.26444			3000.93	16835	11211	19869	17146
0.86692	25.7313	8.15172	33.6061	5.2434			3120.91	17102	11541	20336	17670
0.900253	26.3366	8.41562	34.2851	5.10053			3240.91	17532	11783	20651	18131
0.933583	26.4138	8.55906	35.1844	4.81217			3360.9	17629	11769	21030	18783
0.966918	26.9371	8.42574	35.6652	4.47992			3480.9	17862	12126	21164	19206
1.00025	27.4586	8.32891	36.2586	4.23504			3600.89	18108	12467	21393	19659
1.03358	27.829	8.37554	36.8189	3.85258			3720.89	18327	12662	21551	20150
1.06691	28.2691	8.34956	37.3247	3.65372			3840.87	18556	12927	21750	20532
1.10024	28.583	8.18175	37.7162	3.09228			3960.87	18662	13177	21747	20998
1.13357	29.1512	8.26362	38.3231	2.98387			4080.86	19002	13472	22036	21402
1.16691	29.6936	8.22575	38.5391	2.22689			4200.86	19282	13801	21862	21846
1.20024	30.1701	8.23165	38.8741	2.2747			4320.85	19543	14074	22063	22024
1.23357	30.2158	8.1176	38.9985	1.85483			4440.85	19524	14147	21969	22273
1.2669	30.7688	7.99442	39.5225	1.58606			4560.85	19777	14517	22151	22695
1.30023	31.2483	8.01433	39.4817	1.26751			4680.84	20045	14786	22006	22804
1.33357	31.6401	8.06443	39.5757	0.984077			4800.84	20277	14992	21948	22978
1.3669	31.9183	7.57209	39.9958	1.0517			4920.84	20239	15354	22203	23198
1.40023	32.6113	7.76669	40.1492	0.720628			5040.83	20690	15675	22159	23427
1.43356	32.9463	7.62883	40.5228	0.674802			5160.83	20819	15925	22345	23667
1.46689	33.2916	7.7551	40.3613	0.537328			5280.82	21055	16073	22204	23629
1.50023	33.6471	7.40872	40.3919	0.59012			5400.82	21115	16420	22241	23625
1.53356	33.8462	7.49699	40.3325	0.451021			5520.82	21257	16499	22155	23648
1.56689	34.4316	7.38785	40.4116	0.572577			5640.82	21533	16882	22245	23644
1.60022	34.5065	7.06063	40.3761	0.254336			5760.79	21448	17059	22103	23756
1.63355	34.7722	6.93485	40.5342	0.21235			5880.79	21544	17264	22173	23867
1.66689	35.0205	6.95086	40.4285	0.330784			6000.79	21685	17401	22161	23755
1.70022	35.5816	6.7044	40.5357	0.446474			6120.79	21895	17826	22264	23770
1.73355	35.5968	6.91197	40.5947	0.0801188			6240.78	21983	17750	22155	23958
1.76688	35.8863	6.60684	40.4776	0.32613			6360.77	22023	18042	22186	23786
1.80021	36.2132	6.3841	40.5845	0.213982			6480.77	22115	18322	22201	23896
1.83354	36.4748	6.27201	40.524	0.346213			6600.76	22214	18519	22219	23805
1.86688	36.614	6.03342	40.7349	0.517638			6720.75	22198	18697	22400	23858
1.90021	36.9716	5.70228	40.3908	0.306219			6840.75	22265	19039	22131	23743
1.93354	37.2664	5.56138	40.61	0.367321			6960.75	22371	19267	22274	23847
1.96688	37.4258	5.38802	40.5262	0.301525			7080.75	22391	19430	22203	23825
2.0002	37.4768	5.5139	40.4993	0.25143			7200.74	22467	19408	22169	23830
2.03354	37.5476	5.16632	40.618	0.247024			7320.74	22372	19591	22232	23902
2.06687	37.9001	4.89172	40.6578	0.253037			7440.74	22458	19907	22256	23923
2.1002	37.857	4.91883	40.2895	0.332782			7560.73	22445	19871	22086	23672
2.13354	38.0269	4.81405	40.5787	0.227345			7680.73	22497	20012	22203	23887
2.16687	38.2112	4.47526	40.6186	0.144976			7800.72	22467	20257	22193	23945
2.2002	38.261	4.46737	40.5351	0.3954			7920.71	22491	20289	22244	23791
2.23353	38.2122	4.32014	40.3105	0.14476			8040.69	22408	20321	22025	23763
2.26686	38.5363	4.12755	40.6823	0.371462			8160.7	22510	20587	22315	23888
2.30019	38.7527	3.99329	40.5758	0.0342187			8280.69	22576	20767	22127	23966
2.33352	38.8909	3.70671	40.7028	0.228229			8400.69	22541	20964	22271	23960
2.36686	38.8814	3.67853	40.4151	0.201793			8520.68	22525	20970	22104	23801
2.40019	38.9491	3.515	40.5859	0.204107			8640.68	22499	21076	22198	23901
2.43352	39.145	3.33693	40.5085	0.204651			8760.67	22537	21262	22156	23855
2.46685	39.1538	3.29064	40.4524	0.335889			8880.66	22524	21286	22176	23767
2.50018	39.3387	3.09948	40.4725	0.206322			9000.66	22551	21471	22137	23833
2.53352	39.6459	3.07141	40.543	0.54773			9120.66	22707	21660	22307	23732
2.56685	39.7369	2.87232	40.4606	0.254196			9240.65	22680	21794	22149	23806
2.60018	39.6257	2.88633	40.4978	0.414427			9360.66	22625	21724	22231	23761
2.63351	39.7793	2.56763	40.6483	0.505208			9480.65	22586	21943	22348	23812
2.66685	39.6576	2.34905	40.5661	0.403402			9600.65	22436	21962	22264	23806
2.70018	39.9133	2.53696	40.5101	0.474886			9720.65	22647	22033	22261	23743
2.73351	39.9368	2.14944	40.5373	0.381835			9840.63	22511	22205	22240	23798
2.76684	40.1124	2.3048	40.7302	0.106548			9960.62	22666	22243	22239	24027
2.80017	40.1554	2.27011	40.4803	0.540404			10080.6	22676	22282	22270	23698
2.8335	40.3251	2.0379	40.518	0.411847			10200.6	22679	22475	22241	23774
2.86683	40.0786	2.0245	40.4319	0.357122			10320.6	22540	22338	22173	23746
2.90017	40.1093	2.04099	40.6631	0.408956			10440.6	22563	22349	22319	23861
2.9335	40.2552	2.06383	40.4385	0.218069			10560.6	22651	22424	22123	23808
2.96683	40.354	1.80957	40.3854	0.332051			10680.6	22607	22585	22138	23729
3.00016	40.4435	1.90436	40.4436	0.672752			10800.6	22692	22598	22301	23621
3.03349	40.4333	1.96825	40.4674	0.613116			10920.6	22711	22566	22291	23660
3.06683	40.452	1.72559	40.2555	0.528775			11040.6	22628	22676	22143	23570
3.10016	40.4826	1.73704	40.3707	0.404662			11160.6	22649	22689	22158	23690
3.13349	40.4594	1.77512	40.0634	0.800371			11280.6	22651	22660	22143	23343
3.16682	40.3519	1.55465	40.448	0.396636			11400.6	22508	22688	22197	23739
3.20016	40.5587	1.42627	40.1849	0.646735			11520.6	22571	22860	22150	23479
3.23349	40.2923	1.36026	40.0686	0.336319			11640.6	22401	22733	21967	23540
3.26682	40.4522	1.41021	40.1207	0.649284			11760.6	22507	22805	22116	23440
3.30015	40.3468	1.5254	40.0689	0.499417			11880.5	22494	22697	22030	23472
3.33348	40.621	1.37982	40.1478	0.582368			12000.5	22587	22915	22105	23484
3.36681	40.2772	1.07952	40.1808	0.657705			12120.5	22285	22839	22152	23472
3.40014	40.7127	1.1694	40.3752	0.499531			12240.5	22556	23054	22197	23653
3.43348	40.5197	1.43716	39.863	0.689305			12360.5	22554	22833	21991	23271
3.46681	40.5125	1.43432	40.1941	0.690833			12480.5	22549	22830	22172	23466
3.50014	40.672	1.02126	40.1266	0.731785			12600.5	22477	23091	22151	23409
3.53347	40.7463	1.27812	40.0233	1.0595			12720.5	22616	23029	22221	23211
3.5668	40.5096	1.22225	39.9164	1.07579			12840.5	22466	22915	22169	23141
3.60013	40.6142	0.949322	39.8783	0.670262			12960.5	22418	23087	21992	23288
3.63347	40.5372	1.09731	39.8309	0.82814			13080.5	22433	22982	22027	23194
3.6668	40.4757	1.30149	39.9577	0.890176			13200.5	22478	22863	22120	23243
3.70013	40.4887	1.12419	39.8158	0.789924			13320.5	22417	22943	22004	23201
3.73346	40.526	1.27722	39.9136	0.947404			13440.5	22496	22902	22118	23193
3.76679	40.5059	1.25615	39.8092	0.806977			13560.5	22477	22899	22007	23190
3.80013	40.3497	1.13319	39.7529	0.717857			13680.5	22345	22859	21942	23194
3.83346	40.338	1.12889	39.6293	1.04317			13800.4	22337	22854	22000	22985
3.86679	40.4493	0.752806	39.6393	0.9927			13920.4	22253	23072	21986	23012
3.90012	40.5255	0.853314	39.7732	0.808648			14040.4	22333	23075	21988	23168
3.93345	40.5649	1.14143	39.6728	0.994619			14160.4	22465	22980	22005	23031
3.96678	40.4106	1.18255	39.7712	1.38742			14280.4	22397	22874	22210	22925
4.00012	40.255	1.16559	39.3825	0.844785			14400.4	22306	22791	21789	22922
4.03344	40.2357	1.34136	39.5724	0.991357			14520.4	22363	22708	21949	22973
4.06678	40.2338	1.09653	39.389	0.887484			14640.4	22268	22807	21809	22908
4.10011	40.3747	0.970286	39.6905	1.333			14760.4	22296	22940	22145	22900
4.13344	40.4758	1.10595	39.8487	0.896384			14880.4	22403	22943	22063	23176
4.16677	40.1523	1.28217	39.487	1.02132			15000.4	22295	22684	21914	22910
4.2001	40.0684	1.19772	39.496	0.998186			15120.4	22217	22670	21910	22925
4.23344	40.048	1.00254	39.5448	0.825446			15240.4	22131	22738	21870	23026
4.26677	40.3011	1.19159	39.4221	0.908057			15360.4	22341	22807	21835	22919
4.3001	40.08	1.16039	39.4445	0.827172			15480.4	22209	22692	21816	22966
4.33344	40.0522	1.03048	39.1883	0.797566			15600.4	22144	22729	21665	22827
4.36677	40.1081	1.01655	39.2294	0.788716			15720.4	22169	22767	21684	22855
4.4001	40.045	0.949424	39.3642	0.761577			15840.4	22109	22758	21747	22946
4.43343	40.1737	1.11911	39.3933	0.852873			15960.4	22244	22763	21798	22925
4.46676	40.0297	1.22377	39.1688	0.853714			16080.3	22206	22637	21676	22792
4.50009	39.5858	0.348824	39.1773	0.966242			16200.3	21629	22738	21724	22750
4.53343	40.0662	1.14085	39.2684	0.827049			16320.3	22194	22692	21720	22862
4.56676	39.8762	0.896551	39.2025	1.13824			16440.3	21997	22682	21804	22693
4.60009	40.0991	1.13347	39.1392	0.68022			16560.3	22209	22714	21593	22847
4.63342	39.8593	1.26166	39.0183	0.669562			16680.3	22128	22523	21523	22780
4.66675	39.9714	1.16821	39.1785	0.668776			16800.3	22153	22626	21610	22875
4.70008	39.7649	0.988779	38.9505	0.884784			16920.3	21972	22580	21569	22650
4.73342	39.9847	1.16753	39.1211	0.661753			17040.3	22160	22634	21576	22844
4.76675	39.7837	1.11324	39.0168	0.832559			17160.3	22030	22540	21585	22711
4.80008	39.7825	1.13842	39.0638	0.906211			17280.3	22039	22529	21639	22708
4.83341	39.7671	1.12638	38.9966	0.863768			17400.3	22026	22525	21586	22686
4.86675	39.6471	1.02773	38.8485	0.764409			17520.3	21923	22496	21467	22640
4.90008	39.7153	1.12662	38.6562	0.935154			17640.3	21998	22495	21428	22455
4.93341	39.6467	1.29138	38.5969	0.954166			17760.3	22024	22388	21403	22412
4.96674	39.5533	0.86085	38.6473	0.779033			17880.3	21808	22510	21363	22515
5.00007	39.5375	1.31558	38.7082	0.661764			18000.3	21974	22315	21351	22600
5.0334	39.5247	0.97691	38.6661	0.851068			18120.2	21837	22446	21401	22496
5.06674	39.481	1.0204	38.6194	0.818516			18240.2	21830	22403	21363	22482
5.10007	39.4745	1.20935	38.6124	1.31359			18360.2	21899	22322	21550	22271
5.1334	39.5102	1.00528	38.6928	0.831435			18480.2	21840	22426	21408	22520
5.16673	39.5188	1.31601	38.4403	0.682526			18600.2	21964	22304	21213	22433
5.20006	39.4772	1.21073	38.5634	0.739372			18720.2	21901	22323	21302	22482
5.2334	39.1409	1.13154	38.2147	1.13395			18840.2	21688	22161	21264	22111
5.26673	39.4801	1.26132	38.3109	0.652709			18960.2	21922	22304	21131	22369
5.30006	39.4904	1.36143	38.4152	0.881517			19080.2	21966	22269	21276	22335
5.33339	39.4011	1.36002	38.5048	0.783322			19200.2	21917	22218	21287	22429
5.36673	39.2232	1.22096	38.5118	0.872108			19320.2	21767	22172	21325	22396
5.40006	39.2016	1.01185	38.4648	1.04495			19440.2	21675	22245	21366	22296
5.43339	39.145	1.11279	38.1965	1.05075			19560.2	21683	22171	21222	22135
5.46672	39.1013	1.19287	38.3598	1.06882			19680.2	21690	22113	21318	22224
5.50006	39.1955	1.01789	38.1616	0.692705			19800.2	21674	22239	21065	22264
5.53339	39.1337	1.29018	37.8194	0.732867			19920.2	21745	22092	20894	22045
5.56672	39.1946	0.933317	38.1692	1.0218			20040.2	21641	22273	21196	22131
5.60005	39.0064	1.17858	37.843	1.06536			20160.2	21633	22064	21035	21920
5.63338	39.1601	1.19042	38.0827	0.889864			20280.2	21721	22148	21098	22135
5.66671	39.2034	1.01193	38.0416	0.807838			20400.2	21676	22246	21044	22145
5.70004	38.8633	1.0398	37.7178	0.995947			20520.2	21502	22038	20940	21875
5.73338	38.7678	1.3598	37.7961	1.2407			20640.2	21573	21852	21077	21819
5.76671	38.7184	1.26553	37.5095	0.979043			20760.2	21510	21862	20820	21759
5.80004	38.7951	1.06328	37.6733	0.918706			20880.1	21474	21989	20886	21881
5.83337	38.6048	1.00946	37.5409	1.15264			21000.1	21350	21901	20904	21705
5.8667	38.8741	1.16517	37.6141	1.21783			21120.1	21556	21993	20969	21721
5.90004	38.5773	1.09782	37.2471	1.22046			21240.1	21369	21849	20770	21503
5.93337	38.5743	0.961439	37.3139	1.43219			21360.1	21315	21903	20888	21454
5.9667	38.4716	1.11965	37.0497	1.30502			21480.1	21320	21779	20695	21351
6.00003	38.3596	0.934297	37.1578	1.30001			21600.1	21188	21790	20752	21417
6.03337	38.2527	1.06204	37.1216	1.29419			21720.1	21179	21676	20730	21398
6.0667	38.3304	0.983469	37.0428	1.34072			21840.1	21191	21753	20705	21332
6.10003	38.1835	0.915165	36.7589	1.38671			21960.1	21085	21696	20568	21145
6.13336	38.0508	1.41267	36.5741	1.51307			22080.1	21204	21416	20516	20983
6.16669	37.9757	0.919869	36.3333	1.67979			22200.1	20974	21574	20449	20771
6.20002	38.0148	0.830762	36.3879	1.74268			22320.1	20961	21633	20503	20777
6.23336	38.0257	1.08356	36.4835	1.82035			22440.1	21064	21536	20585	20801
6.26669	37.9904	1.02144	36.2445	1.56142			22560.1	21021	21541	20355	20768
6.30002	38.0277	1.13537	36.2523	1.92413			22680.1	21085	21516	20499	20621
6.33335	38.1825	0.833123	36.3626	1.68769			22800.1	21053	21729	20468	20785
6.36668	37.7788	0.971731	36.0879	1.74915			22920.1	20887	21439	20342	20597
6.40001	37.7423	0.854055	35.8779	1.7919			23040	20822	21466	20244	20455
6.43334	37.7743	1.0119	35.918	1.8415			23160	20900	21420	20285	20458
6.46668	37.7297	0.848452	35.7642	2.09288			23280	20813	21461	20298	20262
6.50001	37.5285	0.82569	35.8831	1.78971			23400	20695	21354	20246	20459
6.53334	37.2716	0.868596	35.5909	1.94602			23520	20572	21188	20147	20221
6.56668	37.1853	0.797922	35.5338	1.91785			23640	20498	21167	20105	20199
6.60001	37.258	0.734266	35.4189	1.87018			23760	20513	21235	20024	20151
6.63334	37.276	0.943219	35.423	1.89034			23880	20603	21160	20034	20145
6.66667	37.356	0.889981	35.3902	1.8536			24000	20626	21228	20002	20141
6.7	37.1705	0.813668	35.3353	1.80937			24120	20496	21152	19955	20127
6.73333	37.0311	0.883206	35.2114	2.00271			24240	20447	21043	19962	19973
6.76667	36.9989	0.798521	34.9316	2.09998			24360	20397	21059	19847	19767
6.8	36.8398	0.703187	34.8731	1.8688			24480	20274	21006	19726	19829
6.83333	36.7992	1.00543	34.6909	1.86957			24600	20368	20859	19627	19721
6.86666	36.7551	0.825602	34.7397	1.7927			24720	20275	20907	19624	19782
6.89999	36.7439	0.802399	34.6526	1.91843			24840	20260	20910	19625	19678
6.93332	36.6409	0.625019	34.5465	1.65341			24960	20136	20923	19465	19726
6.96666	36.5264	0.487498	34.2204	1.60859			25080	20021	20913	19270	19552
6.99999	36.3275	0.531703	34.3157	1.61903			25200	19930	20780	19326	19604
7.03332	36.159	0.371611	34.0509	1.80678			25320	19777	20748	19254	19369
7.06665	36.1976	0.384672	33.8961	1.50661			25440	19803	20765	19054	19403
7.09999	36.103	0.343911	33.7801	1.82116			25560	19736	20727	19112	19203
7.13332	36.0263	0.504526	33.6861	1.73361			25679.9	19756	20617	19027	19184
7.16665	35.7561	0.34499	33.4677	1.67131			25799.9	19548	20526	18884	19081
7.19998	35.5351	0.399575	33.6062	1.7116			25919.9	19449	20376	18975	19146
7.23331	35.5885	0.352731	33.4456	1.69743			26039.9	19460	20426	18882	19057
7.26664	35.2556	0.263599	33.1908	1.49734			26159.9	19245	20270	18666	18990
7.29998	35.4897	0.239873	33.2172	1.6831			26279.9	19363	20415	18752	18928
7.33331	35.2707	0.0573676	32.9564	1.52002			26399.9	19174	20363	18547	18842
7.36664	34.9312	0.360294	32.5588	1.77611			26519.9	19106	20043	18429	18500
7.39997	35.119	0.0582418	32.6953	1.6557			26639.9	19092	20275	18457	18631
7.4333	34.9972	0.0743078	32.3691	2.03913			26759.9	19032	20198	18427	18278
7.46663	34.8813	0.0792846	32.3701	1.92092			26879.9	18971	20129	18382	18328
7.49997	34.8518	0.238201	32.2575	1.86219			26999.9	19016	20047	18298	18286
7.5333	34.6425	0.0498156	32.0998	2.07226			27119.9	18830	20003	18293	18105
7.56663	34.4798	0.196543	31.9961	1.82979			27239.9	18798	19849	18143	18145
7.59997	34.2224	0.0671343	32.0156	1.77364			27359.9	18557	19808	18132	18180
7.6333	34.1473	0.0443499	31.5717	1.98102			27479.9	18559	19719	17970	17831
7.66663	34.2605	0.00141037	31.5717	1.88765			27599.9	18604	19802	17934	17870
7.69996	33.9893	0.200114	31.4152	1.92724			27719.9	18533	19564	17864	17761
7.73329	33.9003	0.169692	31.2689	1.9836			27839.9	18473	19525	17806	17651
7.76662	33.8793	0.149843	31.1438	2.03867			27959.8	18454	19521	17759	17554
7.79995	33.6934	0.011693	31.0088	1.99858			28079.8	18300	19470	17670	17491
7.83329	33.3154	0.180356	30.6109	2.30445			28199.8	18021	19330	17571	17128
7.86662	33.3971	0.157826	30.7176	2.28068			28319.8	18074	19368	17620	17201
7.89995	33.4787	0.0154487	30.6513	2.39515			28439.8	18173	19357	17628	17114
7.93328	33.0893	0.238277	30.4462	2.17924			28559.8	17876	19223	17433	17083
7.96661	33.0015	0.0541819	30.1911	2.34016			28679.8	17899	19097	17356	16865
7.99995	32.7186	0.177688	30.0791	2.64124			28799.8	17698	18984	17411	16673
8.03328	32.8312	0.0894546	29.7828	2.68154			28919.8	17793	19013	17265	16481
8.06661	32.7393	0.233233	29.7517	2.64241			29039.8	17867	18828	17233	16479
8.09994	32.492	0.101911	29.6278	2.71126			29159.8	17604	18822	17192	16377
8.13327	32.3928	0.0293361	29.6877	2.83419			29279.8	17578	18735	17272	16361
8.16661	32.2671	0.0963171	29.3561	2.84384			29399.8	17558	18611	17095	16161
8.19994	32.2326	0.0893915	29.0532	2.59743			29519.8	17468	18667	16835	16085
8.23327	31.9542	0.0550088	29.0297	2.94466			29639.8	17330	18492	16956	15926
8.2666	31.8648	0.267116	28.9557	3.12716			29759.8	17200	18527	16986	15806
8.29993	31.6705	0.0132858	28.4939	3.01481			29879.8	17192	18311	16691	15580
8.33327	31.6246	0.112453	28.5029	2.99168			29999.8	17129	18325	16687	15595
8.3666	31.5036	0.141769	28.3588	3.06061			30119.8	17052	18267	16635	15481
8.39993	30.1485	1.43667	28.3171	3.23375			30239.7	15819	18013	16679	15384
8.43326	31.2597	0.0442666	28.095	3.25714			30359.7	16991	18050	16567	15243
8.46659	31.0724	0.0851964	27.9067	3.07456			30479.7	16905	17925	16394	15208
8.49992	30.8853	0.300234	27.6472	3.23398			30599.7	16886	17729	16314	14988
8.53326	30.6941	0.00289283	27.5658	3.22185			30719.7	16668	17740	16265	14945
8.56659	30.567	0.0985994	27.2462	3.37036			30839.7	16560	17708	16148	14694
8.59992	30.5373	0.0552656	27.0117	3.48143			30959.7	16603	17628	16063	14509
8.63325	30.3355	0.0854623	26.8704	3.49699			31079.7	16505	17499	15992	14419
8.66658	30.0249	0.360646	26.421	3.42146			31199.7	16442	17207	15718	14185
8.69992	29.8568	0.465504	26.5454	3.61407			31319.7	16391	17067	15860	14178
8.73325	29.9642	0.196485	26.4139	3.72481			31439.7	16346	17239	15831	14054
8.76658	29.6993	0.159558	26.1879	3.51766			31559.7	16188	17101	15628	14007
8.79991	29.4181	0.229142	25.9318	3.70592			31679.7	16062	16910	15561	13777
8.83324	29.3586	0.485136	25.7486	3.64065			31799.7	16128	16771	15436	13696
8.86657	29.201	0.176665	25.5423	3.78445			31919.7	15924	16806	15379	13514
8.89991	29.0067	0.383811	25.3374	3.60714			32039.7	15898	16609	15199	13467
8.93323	28.8288	0.406233	24.8188	3.2326			32159.6	15810	16497	14772	13317
8.96657	28.7491	0.474624	24.9308	3.915			32279.6	15793	16423	15096	13098
8.9999	28.6421	0.438362	24.7782	3.81165			32399.6	15721	16376	14973	13051
9.03323	28.3026	0.491492	24.618	3.84605			32519.6	15557	16158	14899	12942
9.06656	28.2807	0.472867	24.4503	3.79785			32639.6	15538	16153	14789	12863
9.0999	28.1576	0.430844	24.3758	4.14714			32759.6	15455	16099	14883	12673
9.13322	27.8799	0.417319	24.0558	4.0703			32879.6	15299	15944	14679	12516
9.16656	27.6932	0.488556	23.7953	3.97945			32999.6	15225	15807	14502	12400
9.19989	27.493	0.550362	23.5052	3.81096			33119.6	15140	15666	14279	12299
9.23322	27.3783	0.610902	23.5704	4.18069			33239.6	15101	15575	14457	12183
9.26656	27.1716	0.457954	23.4433	4.04643			33359.6	14930	15518	14336	12164
9.29989	27.0752	0.656809	23.1234	3.97209			33479.6	14954	15381	14133	12006
9.33322	26.6467	0.645461	22.7816	3.9936			33599.6	14717	15138	13955	11795
9.36655	26.5186	0.863101	22.4871	3.82112			33719.6	14731	14975	13728	11693
9.39989	26.4476	0.596298	22.5009	3.99869			33839.6	14590	15043	13804	11627
9.43322	26.1255	0.551798	22.2064	4.04158			33959.6	14398	14875	13660	11435
9.46655	26.0278	0.611824	22.0597	3.98961			34079.6	14368	14794	13560	11370
9.49988	25.7728	0.701492	21.7233	4.04753			34199.6	14264	14610	13399	11147
9.53321	25.6145	0.964476	21.696	4.20033			34319.6	14279	14411	13443	11067
9.56654	25.45	0.704899	21.4115	4.19525			34439.5	14090	14422	13286	10901
9.59987	25.2479	0.805733	21.2997	4.1017			34559.5	14019	14264	13189	10874
9.63321	24.8668	0.714472	21.03	4.00036			34679.5	13777	14081	13003	10757
9.66654	25.0011	0.938652	20.8724	4.02868			34799.5	13936	14067	12928	10652
9.69987	24.5951	0.773124	20.5444	4.04102			34919.5	13652	13900	12754	10453
9.7332	24.4555	0.954932	20.4499	4.09163			35039.5	13646	13745	12722	10376
9.76653	24.3411	0.822462	20.2784	4.03575			35159.5	13533	13733	12607	10298
9.79987	23.9709	0.825041	20.1005	3.93966			35279.5	13333	13518	12473	10233
9.8332	23.7697	0.802279	19.9562	4.09697			35399.5	13215	13411	12455	10082
9.86653	23.6224	1.00015	19.8848	3.96963			35519.5	13211	13245	12367	10093
9.89986	23.2592	0.789829	19.5823	4.01082			35639.5	12933	13121	12218	9897
9.9332	23.2548	1.07475	19.4525	3.96853			35759.5	13040	13002	12131	9838
9.96653	23.0412	1.01738	19.2324	4.02813			35879.5	12902	12902	12034	9683
9.99986	22.8306	0.85417	19.086	3.95501			35999.5	12725	12847	11926	9627
10.0332	22.7508	0.956618	18.735	3.93491			36119.5	12721	12759	11727	9428
10.0665	22.495	0.802764	18.7279	3.96314			36239.5	12523	12674	11734	9412
10.0999	22.364	0.972339	18.6204	4.02172			36359.5	12517	12529	11698	9324
10.1332	22.0456	1.09453	18.4135	3.86546			36479.5	12391	12295	11525	9267
10.1665	21.8439	1.09319	18.0834	3.77186			36599.5	12281	12179	11309	9111
10.1998	21.6677	0.98827	18.0905	3.93037			36719.4	12145	12120	11374	9049
10.2332	21.5091	1.11878	17.7374	3.77072			36839.4	12109	11975	11120	8907
10.2665	21.0836	1.03817	17.6577	3.66283			36959.4	11847	11762	11035	8905
10.2998	21.06	0.980362	17.4113	3.75703			37079.4	11812	11772	10937	8720
10.3332	20.8667	1.15223	17.2846	3.7311			37199.4	11773	11590	10858	8656
10.3665	20.5785	0.827898	17.0656	3.64386			37319.4	11492	11556	10705	8563
10.3998	20.2915	1.08015	16.9316	3.82293			37439.4	11433	11287	10701	8409
10.4332	20.2427	1.05277	16.8163	3.7603			37559.4	11396	11270	10614	8367
10.4665	19.9474	0.889603	16.6861	3.73417			37679.4	11173	11166	10533	8301
10.4998	19.7247	0.902476	16.3726	3.6353			37799.4	11057	11032	10324	8157
10.5332	19.5993	0.881803	16.2689	3.61069			37919.4	10981	10968	10258	8106
10.5665	19.4477	1.04668	16.157	3.66777			38039.4	10962	10813	10219	8016
10.5998	19.1913	1.10727	16.0007	3.56172			38159.4	10846	10640	10093	7968
10.6332	18.8966	0.974409	15.808	3.53076			38279.4	10635	10524	9976	7867
10.6665	18.7582	1.0503	15.6412	3.42411			38399.4	10589	10413	9844	7813
10.6998	18.5284	1.06538	15.5438	3.49696			38519.4	10470	10274	9819	7725
10.7332	18.3951	1.16799	15.3868	3.45685			38639.4	10437	10155	9718	7649
10.7665	18.2464	1.14124	15.1848	3.47267			38759.4	10346	10080	9614	7523
10.7998	18.0926	1.04109	15.027	3.52712			38879.4	10224	10032	9549	7407
10.8332	17.8477	1.14256	14.7307	3.2923			38999.3	10130	9849	9297	7330
10.8665	17.6511	1.12631	14.7833	3.31398			39119.3	10017	9742	9334	7352
10.8998	17.4505	1.01148	14.51	3.36307			39239.3	9864	9673	9204	7170
10.9331	17.3125	1.14416	14.3672	3.41713			39359.3	9840	9539	9147	7063
10.9665	17.059	0.976534	14.3199	3.17789			39479.3	9638	9461	9029	7135
10.9998	16.8085	1.10424	14.1716	3.22667			39599.3	9551	9264	8967	7027
11.0331	16.732	1.11601	13.9259	3.16155			39719.3	9514	9215	8808	6909
11.0665	16.5576	1.0919	13.8583	3.16639			39839.3	9410	9124	8773	6867
11.0998	16.4784	1.06318	13.7438	3.28682			39959.3	9356	9090	8757	6749
11.1331	16.2687	0.97696	13.6525	3.05004			40079.3	9209	9004	8616	6794
11.1665	16.0363	1.03735	13.5741	3.14016			40199.3	9106	8845	8608	6710
11.1998	15.856	1.03191	13.2189	3.00155			40319.3	9006	8743	8361	6558
11.2331	15.6813	0.961119	13.1914	2.99625			40439.3	8884	8671	8344	6544
11.2665	15.496	0.889857	13.0103	3.03443			40559.3	8756	8593	8260	6421
11.2998	15.4563	0.951183	13.0368	2.91394			40679.3	8758	8545	8228	6487
11.3331	15.1669	0.974991	12.8895	2.87314			40799.3	8610	8368	8132	6417
11.3665	15.0654	0.983124	12.6329	2.8572			40919.3	8558	8306	7986	6272
11.3998	14.8001	1.00673	12.6321	2.86089			41039.3	8423	8143	7987	6270
11.4331	14.7629	1.0177	12.4255	2.65485			41159.3	8407	8117	7795	6234
11.4665	14.6284	1.10891	12.2629	2.75509			41279.3	8369	8002	7745	6096
11.4998	14.4328	1.09901	12.2811	2.74493			41399.3	8259	7893	7751	6111
11.5331	14.1739	0.928622	12.1537	2.72519			41519.3	8053	7813	7674	6044
11.5665	14.0703	1.0439	11.9481	2.70719			41639.3	8041	7706	7555	5930
11.5998	13.8853	0.946155	11.9171	2.79256			41759.2	7903	7639	7571	5876
11.6331	13.7498	1.03353	11.71	2.62882			41879.2	7863	7525	7395	5822
11.6665	13.5649	1.06069	11.5339	2.72206			41999.2	7773	7407	7335	5679
11.6998	13.5069	0.8588	11.4872	2.62726			42119.2	7664	7456	7273	5691
11.7331	13.312	0.837577	11.3524	2.56103			42239.2	7550	7352	7174	5639
11.7664	13.307	0.896652	11.2431	2.61702			42359.2	7570	7325	7136	5551
11.7998	13.1174	0.834033	11.1313	2.49484			42479.2	7443	7241	7028	5536
11.8331	12.9035	0.84225	11.0675	2.41898			42599.2	7330	7114	6964	5530
11.8664	12.8222	0.996353	10.8917	2.49108			42719.2	7345	7004	6896	5396
11.8998	12.7382	0.948489	10.8903	2.47233			42839.2	7281	6975	6888	5403
11.9331	12.5136	0.838911	10.717	2.41385			42959.2	7117	6890	6771	5325
11.9664	12.345	0.918513	10.6052	2.35143			43079.2	7056	6760	6686	5285
11.9998	12.2055	0.985526	10.5398	2.28046			43199.2	7006	6652	6623	5276
12.0331	12.0389	0.791456	10.4181	2.42661			43319.2	6841	6635	6613	5143
12.0664	12.0507	0.759175	10.263	2.26959			43439.2	6835	6655	6468	5117
12.0998	11.8579	0.75571	10.2957	2.36358			43559.2	6729	6545	6522	5097
12.1331	11.7896	0.933096	10.1837	2.2028			43679.2	6760	6433	6399	5098
12.1664	11.6149	0.862308	10.0525	2.07951			43799.2	6638	6361	6280	5072
12.1998	11.454	0.803476	9.98738	2.23388			43919.2	6528	6292	6304	4969
12.2331	11.2948	0.663982	9.96849	2.28135			44039.1	6388	6257	6312	4938
12.2664	11.3426	0.76828	9.8235	2.16723			44159.1	6454	6242	6189	4900
12.2998	11.1646	0.709961	9.68382	2.11566			44279.1	6335	6163	6093	4839
12.3331	11.0745	0.827089	9.63922	2.06456			44399.1	6331	6063	6049	4834
12.3664	10.9834	0.823068	9.5148	2.08482			44519.1	6280	6012	5989	4752
12.3998	10.7549	0.778918	9.44985	2.12218			44639.1	6139	5898	5968	4698
12.4331	10.6947	0.757335	9.39375	2.06917			44759.1	6098	5872	5917	4687
12.4664	10.5879	0.848497	9.31905	2.04249			44879.1	6075	5773	5866	4654
12.4997	10.4774	0.694756	9.25355	1.9379			44999.1	5956	5772	5790	4659
12.5331	10.4578	0.816261	9.1552	1.88496			45119.1	5992	5711	5716	4623
12.5664	10.304	0.718638	8.99127	1.87806			45239.1	5871	5662	5624	4529
12.5997	10.225	0.694963	9.02971	1.86782			45359.1	5819	5626	5641	4556
12.6331	10.0946	0.767421	8.95001	1.88193			45479.1	5776	5521	5603	4503
12.6664	10.0403	0.695641	8.86474	1.91688			45599.1	5719	5519	5570	4438
12.6997	9.94049	0.698802	8.72192	1.93982			45719.1	5666	5460	5501	4344
12.7331	9.86859	0.714551	8.65373	1.80271			45839.1	5633	5412	5411	4361
12.7664	9.70903	0.679751	8.59506	1.84417			45959.1	5533	5334	5395	4309
12.7997	9.69692	0.616138	8.64359	1.66395			46079.1	5502	5353	5352	4413
12.8331	9.60219	0.648541	8.40615	1.82588			46199.1	5463	5285	5285	4205
12.8664	9.54007	0.58272	8.40506	1.72623			46319	5404	5276	5246	4246
12.8997	9.35922	0.755138	8.35542	1.77567			46439	5372	5101	5238	4196
12.9331	9.33403	0.624084	8.29531	1.73613			46559	5308	5140	5190	4177
12.9664	9.23349	0.555305	8.21721	1.6831			46679	5227	5110	5127	4153
12.9997	9.09126	0.537671	8.12893	1.58219			46799	5143	5035	5040	4143
13.0331	9.00892	0.484835	8.14731	1.70151			46919	5078	5009	5096	4104
13.0664	8.96017	0.579822	8.04046	1.75141			47039	5088	4942	5057	4020
13.0997	8.91996	0.576785	8.0352	1.62911			47159	5065	4920	5007	4068
13.1331	8.84498	0.615106	7.93483	1.62834			47279	5039	4861	4952	4009
13.1664	8.71059	0.669728	7.83044	1.45679			47399	4987	4761	4829	4019
13.1997	8.80868	0.546641	7.80883	1.56261			47519	4993	4868	4858	3962
13.2331	8.65822	0.600552	7.72962	1.59418			47639	4932	4759	4827	3902
13.2664	8.55241	0.575695	7.675	1.50017			47759	4865	4708	4761	3909
13.2997	8.4178	0.539474	7.60382	1.47369			47879	4778	4645	4712	3878
13.333	8.3306	0.589871	7.53835	1.46247			47999	4750	4574	4672	3844
13.3664	8.32594	0.580834	7.55739	1.45111			48119	4744	4575	4678	3860
13.3997	8.22861	0.536166	7.52439	1.46665			48239	4674	4537	4666	3834
13.433	8.21382	0.593545	7.3573	1.50314			48358.9	4688	4505	4589	3720
13.4664	8.09498	0.503773	7.37683	1.47812			48478.9	4589	4473	4590	3742
13.4997	8.10248	0.641615	7.20539	1.36248			48598.9	4646	4421	4452	3689
13.533	8.0212	0.556024	7.26724	1.33988			48718.9	4569	4409	4477	3735
13.5664	8.00186	0.528678	7.16791	1.31428			48838.9	4548	4409	4413	3687
13.5997	7.8161	0.559584	7.10798	1.37309			48958.9	4459	4289	4403	3627
13.633	7.82565	0.50702	7.07933	1.35651			49078.9	4444	4316	4381	3617
13.6664	7.76007	0.526832	7.07445	1.30893			49198.9	4416	4270	4360	3634
13.6997	7.75491	0.414325	6.99544	1.28573			49318.9	4370	4313	4308	3597
13.733	7.66835	0.614877	6.9408	1.34484			49438.9	4400	4181	4301	3540
13.7664	7.56901	0.640768	6.94224	1.2416			49558.9	4356	4113	4262	3584
13.7997	7.49881	0.450956	6.82269	1.27832			49678.9	4245	4150	4211	3498
13.833	7.53014	0.375385	6.80767	1.27622			49798.9	4233	4199	4202	3490
13.8664	7.40734	0.429256	6.81434	1.20191			49918.9	4187	4106	4177	3525
13.8997	7.41568	0.604981	6.69214	1.29948			50038.9	4259	4039	4148	3412
13.933	7.31771	0.4909	6.69121	1.26706			50158.9	4162	4029	4135	3425
13.9664	7.29041	0.628467	6.6579	1.21038			50278.9	4200	3957	4095	3429
13.9997	7.34801	0.570455	6.62514	1.14252			50398.9	4209	4014	4051	3438
14.033	7.12709	0.5443	6.45141	1.13133			50518.9	4079	3897	3952	3340
14.0664	7.09322	0.464587	6.46052	1.17293			50638.9	4030	3910	3973	3328
14.0997	7.03763	0.45204	6.44472	1.17452			50758.9	3995	3883	3965	3318
14.133	7.02402	0.481716	6.45697	1.11048			50878.9	3999	3863	3947	3352
14.1664	6.97454	0.463132	6.37869	1.14335			50998.9	3965	3842	3917	3292
14.1997	6.93221	0.444862	6.40315	1.10616			51118.9	3935	3825	3916	3322
14.233	6.89753	0.530379	6.35506	1.14822			51238.9	3949	3770	3906	3276
14.2663	6.86184	0.408954	6.32175	1.09153			51358.9	3883	3799	3866	3280
14.2997	6.79258	0.504298	6.21726	1.03949			51478.8	3882	3720	3789	3240
14.333	6.83388	0.435474	6.1174	1.0873			51598.8	3878	3772	3753	3161
14.3663	6.73164	0.410775	6.11464	1.05229			51718.8	3813	3723	3738	3174
14.3997	6.72795	0.405566	6.17007	1.0206			51838.8	3809	3723	3756	3220
14.433	6.61913	0.405807	6.06733	1.12178			51958.8	3750	3660	3739	3117
14.4663	6.62555	0.373289	6.10053	1.05148			52078.8	3741	3677	3730	3166
14.4997	6.56164	0.46887	6.02645	1.01611			52198.8	3743	3601	3676	3137
14.533	6.5569	0.334935	5.99471	1.0143			52318.8	3689	3653	3658	3119
14.5663	6.48767	0.391171	6.01045	1.04134			52438.8	3673	3590	3677	3117
14.5997	6.44068	0.444605	5.90772	0.958273			52558.8	3668	3541	3589	3091
14.633	6.47679	0.463862	5.93037	0.980733			52678.8	3695	3554	3610	3095
14.6663	6.43622	0.484778	5.87753	0.949075			52798.8	3681	3522	3569	3077
14.6997	6.32014	0.398913	5.7917	0.995201			52918.8	3585	3490	3540	3007
14.733	6.32044	0.372433	5.81714	0.930678			53038.8	3575	3501	3529	3049
14.7663	6.32323	0.417973	5.79388	0.979142			53158.8	3594	3484	3535	3015
14.7997	6.23748	0.372555	5.76743	0.977627			53278.8	3530	3453	3520	3000
14.833	6.2163	0.423344	5.79824	0.947024			53398.8	3538	3420	3525	3031
14.8663	6.18634	0.439683	5.738	0.933615			53518.8	3528	3396	3487	3001
14.8997	6.16873	0.329149	5.69484	0.963511			53638.7	3476	3431	3475	2963
14.933	6.08404	0.412458	5.67411	0.977263			53758.7	3462	3348	3469	2945
14.9663	6.11314	0.478082	5.56747	0.819277			53878.7	3503	3338	3350	2948
14.9996	6.02605	0.45279	5.59968	0.929428			53998.7	3446	3298	3410	2921
15.033	6.01294	0.424457	5.60115	0.919554			54118.7	3428	3302	3407	2926
15.0663	5.96974	0.407411	5.56841	0.882821			54238.7	3398	3284	3375	2922
15.0996	5.95669	0.381603	5.56121	0.87743			54358.7	3381	3287	3369	2920
15.133	5.92515	0.407965	5.55936	0.812588			54478.7	3374	3258	3343	2946
15.1663	5.89164	0.385039	5.49816	0.888758			54598.7	3347	3248	3339	2878
15.1996	5.87604	0.365427	5.45547	0.842741			54718.7	3331	3247	3298	2872
15.233	5.84549	0.314876	5.44317	0.782282			54838.7	3295	3250	3268	2890
15.2663	5.80745	0.491078	5.36906	0.837793			54958.7	3342	3156	3249	2823
15.2996	5.73672	0.398383	5.36368	0.77275			55078.7	3268	3153	3221	2847
15.333	5.68833	0.469417	5.39121	0.842796			55198.7	3269	3096	3263	2834
15.3663	5.67262	0.444754	5.29833	0.704273			55318.7	3251	3097	3159	2837
15.3996	5.71668	0.379837	5.3667	0.755494			55438.7	3250	3149	3216	2856
15.433	5.68328	0.442702	5.26704	0.779665			55558.7	3256	3104	3171	2787
15.4663	5.64011	0.305808	5.2229	0.80577			55678.7	3180	3135	3157	2750
15.4996	5.59488	0.317688	5.22681	0.696442			55798.7	3160	3104	3117	2798
15.533	5.59028	0.391917	5.20916	0.848554			55918.6	3186	3071	3166	2724
15.5663	5.53748	0.42491	5.19635	0.739514			56038.6	3170	3027	3117	2762
15.5996	5.5093	0.360587	5.15983	0.785974			56158.6	3130	3037	3115	2721
15.633	5.50882	0.46023	5.09408	0.76478			56278.6	3168	2996	3071	2691
15.6663	5.5237	0.366269	5.17858	0.76464			56398.6	3140	3043	3117	2741
15.6996	5.48123	0.382056	5.15398	0.796843			56518.6	3123	3012	3116	2713
15.733	5.40125	0.396187	5.09238	0.73605			56638.6	3085	2960	3059	2702
15.7663	5.42528	0.393463	5.06153	0.673283			56758.6	3097	2975	3018	2710
15.7996	5.40561	0.431703	5.05345	0.759964			56878.6	3101	2948	3047	2669
15.8329	5.41939	0.328863	5.0593	0.749095			56998.6	3069	2998	3046	2677
15.8663	5.33855	0.424957	5.00129	0.659874			57118.6	3062	2912	2980	2680
15.8996	5.34704	0.324407	4.83677	0.570779			57238.6	3028	2958	2856	2620
15.9329	5.31244	0.373341	4.95226	0.638393			57358.6	3028	2918	2945	2660
15.9663	5.25975	0.411385	4.97598	0.698262			57478.6	3014	2872	2981	2649
15.9996	5.28601	0.348205	4.86063	0.635635			57598.6	3004	2913	2894	2607
16.0329	5.22543	0.311468	4.89117	0.62618			57718.6	2957	2893	2907	2629
16.0663	5.19661	0.258471	4.86916	0.626165			57838.6	2921	2898	2895	2616
16.0996	5.21421	0.369004	4.86517	0.701875			57958.6	2973	2863	2922	2582
16.1329	5.23958	0.346155	4.85851	0.623065			58078.6	2978	2887	2888	2611
16.1663	5.1005	0.350106	4.8641	0.664467			58198.5	2904	2805	2907	2597
16.1996	5.10176	0.285822	4.87643	0.63405			58318.5	2880	2832	2902	2617
16.2329	5.06699	0.32718	4.84591	0.705752			58438.5	2877	2795	2913	2569
16.2663	5.08527	0.30654	4.73824	0.603728			58558.5	2879	2814	2815	2548
16.2996	5.05834	0.420154	4.77308	0.590785			58678.5	2908	2752	2829	2574
16.3329	5.01598	0.360252	4.76856	0.586791			58798.5	2862	2752	2825	2573
16.3663	5.05111	0.37568	4.69326	0.662153			58918.5	2887	2766	2813	2497
16.3996	5.03387	0.402673	4.72398	0.566809			59038.5	2888	2745	2793	2555
16.4329	4.97287	0.387364	4.66383	0.618141			59158.5	2849	2716	2780	2498
16.4663	4.96746	0.303862	4.65034	0.577531			59278.5	2814	2747	2757	2507
16.4996	4.93902	0.349284	4.72198	0.712349			59398.5	2816	2712	2848	2493
16.5329	4.94053	0.336735	4.64631	0.559872			59518.5	2812	2718	2748	2512
16.5662	4.92462	0.343602	4.67566	0.570267			59638.5	2806	2706	2768	2525
16.5996	4.87945	0.358008	4.61021	0.590172			59758.5	2787	2674	2740	2478
16.6329	4.91257	0.363255	4.56217	0.572482			59878.5	2807	2691	2707	2457
16.6662	4.86351	0.323242	4.61142	0.632569			59998.5	2765	2679	2757	2461
16.6996	4.86622	0.405363	4.60436	0.601041			60118.5	2798	2647	2741	2470
16.7329	4.8737	0.420832	4.50322	0.635087			60238.5	2808	2645	2699	2396
16.7662	4.81396	0.260499	4.52612	0.574153			60358.5	2714	2676	2688	2435
16.7996	4.75396	0.29065	4.56276	0.65468			60478.4	2693	2629	2739	2423
16.8329	4.79188	0.351618	4.51546	0.53993			60598.5	2737	2626	2669	2443
16.8662	4.78734	0.347633	4.50533	0.616534			60718.5	2733	2625	2693	2405
16.8996	4.75586	0.29578	4.549	0.635218			60838.4	2696	2628	2724	2423
16.9329	4.74328	0.33181	4.42863	0.551141			60958.4	2703	2606	2626	2387
16.9662	4.73845	0.315196	4.39787	0.521992			61078.4	2694	2610	2598	2381
16.9996	4.64104	0.30711	4.49382	0.583507			61198.4	2638	2557	2674	2412
17.0329	4.6505	0.291128	4.48946	0.615625			61318.4	2637	2569	2684	2396
17.0662	4.68384	0.306477	4.43799	0.478228			61438.4	2661	2582	2603	2423
17.0996	4.658	0.34823	4.41086	0.545144			61558.4	2663	2550	2614	2379
17.1329	4.65234	0.293732	4.4351	0.500471			61678.4	2639	2569	2610	2412
17.1662	4.66927	0.293219	4.4278	0.583461			61798.4	2648	2579	2638	2373
17.1996	4.61994	0.321318	4.41446	0.578963			61918.4	2632	2539	2629	2367
17.2329	4.67039	0.34373	4.30618	0.547864			62038.4	2668	2559	2558	2316
17.2662	4.63431	0.285367	4.36133	0.506205			62158.4	2626	2562	2572	2366
17.2995	4.62178	0.323922	4.31129	0.634055			62278.4	2634	2539	2594	2283
17.3329	4.57794	0.318202	4.3315	0.540599			62398.4	2608	2516	2569	2334
17.3662	4.54387	0.35076	4.30109	0.523919			62518.4	2602	2483	2546	2323
17.3995	4.5499	0.381303	4.28291	0.565205			62638.4	2617	2474	2552	2295
17.4329	4.50386	0.316192	4.26174	0.53287			62758.4	2567	2474	2528	2296
17.4662	4.54153	0.325425	4.287	0.554235			62878.4	2591	2492	2550	2302
17.4995	4.48608	0.278822	4.28206	0.566401			62998.4	2543	2479	2552	2294
17.5329	4.48352	0.324125	4.20679	0.550887			63118.4	2559	2459	2505	2256
17.5662	4.44925	0.388213	4.16192	0.520929			63238.4	2565	2413	2469	2242
17.5995	4.45787	0.253607	4.24001	0.54283			63358.3	2518	2473	2520	2279
17.6329	4.44897	0.294845	4.22787	0.518481			63478.3	2529	2451	2504	2282
17.6662	4.418	0.346463	4.21525	0.538922			63598.3	2532	2412	2505	2266
17.6995	4.41493	0.288296	4.15021	0.511544			63718.3	2508	2434	2459	2239
17.7329	4.42414	0.301318	4.20768	0.458814			63838.3	2518	2434	2470	2295
17.7662	4.41789	0.260672	4.19556	0.496712			63958.3	2499	2447	2478	2272
17.7995	4.4079	0.293032	4.17637	0.47196			64078.3	2506	2428	2458	2271
17.8329	4.39196	0.339006	4.13453	0.45587			64198.3	2515	2400	2429	2253
17.8662	4.38792	0.277011	4.17088	0.526422			64318.3	2489	2423	2476	2245
17.8995	4.4065	0.310632	4.14541	0.497575			64438.3	2512	2420	2451	2242
17.9329	4.32075	0.265214	4.1691	0.464074			64558.3	2448	2389	2451	2270
17.9662	4.37251	0.387348	4.12832	0.45427			64678.3	2523	2369	2425	2250
17.9995	4.36426	0.255781	4.11326	0.543041			64798.3	2468	2418	2451	2204
18.0329	4.32	0.352229	4.08305	0.471596			64918.3	2481	2353	2407	2216
18.0662	4.26235	0.246235	4.10867	0.536553			65038.3	2409	2363	2446	2204
18.0995	4.33861	0.266003	4.10173	0.447767			65158.3	2458	2399	2408	2237
18.1329	4.26905	0.226346	4.0302	0.439937			65278.3	2405	2375	2366	2198
18.1662	4.21394	0.275636	4.09989	0.445172			65398.2	2394	2323	2406	2237
18.1995	4.25677	0.235896	4.02485	0.468263			65518.2	2402	2364	2374	2183
18.2328	4.2607	0.29284	4.02822	0.432354			65638.2	2426	2343	2362	2200
18.2662	4.22049	0.289803	4.02731	0.431056			65758.2	2403	2321	2361	2200
18.2995	4.22186	0.31131	4.01178	0.411494			65878.2	2412	2313	2345	2199
18.3328	4.1982	0.37082	4.00127	0.413382			65998.2	2422	2275	2340	2192
18.3662	4.23743	0.289289	3.9734	0.393112			66118.2	2412	2331	2317	2184
18.3995	4.19658	0.297578	3.93625	0.44825			66238.2	2393	2304	2318	2139
18.4328	4.1634	0.289805	3.97456	0.464138			66358.2	2372	2288	2345	2155
18.4662	4.13349	0.30867	3.9367	0.52546			66478.2	2363	2263	2348	2107
18.4995	4.19214	0.298644	3.90805	0.477758			66598.2	2391	2301	2314	2110
18.5328	4.12364	0.306973	3.95472	0.41694			66718.2	2357	2258	2316	2163
18.5662	4.15461	0.336095	3.95536	0.439386			66838.2	2385	2264	2325	2154
18.5995	4.16479	0.352945	3.90341	0.531023			66958.2	2397	2263	2332	2085
18.6328	4.09894	0.27939	3.92926	0.419217			67078.2	2333	2255	2303	2147
18.6662	4.13151	0.340121	3.8894	0.41071			67198.2	2374	2249	2278	2127
18.6995	4.17275	0.268772	3.91127	0.405738			67318.2	2369	2302	2288	2142
18.7328	4.15366	0.29316	3.87692	0.436139			67438.2	2368	2281	2281	2109
18.7662	4.13455	0.275916	3.90452	0.477556			67558.2	2351	2277	2312	2108
18.7995	4.09054	0.262619	3.87502	0.43105			67678.2	2322	2257	2278	2110
18.8328	4.08083	0.307606	3.87348	0.469554			67798.2	2334	2233	2292	2093
18.8662	4.11298	0.228285	3.86295	0.409195			67918.2	2321	2284	2263	2112
18.8995	4.08005	0.272248	3.86746	0.413189			68038.1	2320	2247	2267	2113
18.9328	4.04568	0.169805	3.84766	0.459361			68158.1	2262	2269	2274	2082
18.9661	4.0512	0.339098	3.83409	0.385134			68278.1	2330	2203	2238	2105
18.9995	4.03669	0.247625	3.88436	0.327013			68398.1	2287	2232	2243	2159
19.0328	4.0493	0.253228	3.79494	0.370443			68518.1	2296	2237	2211	2088
19.0661	4.05617	0.240916	3.8083	0.468311			68638.1	2295	2246	2256	2055
19.0995	4.00513	0.313094	3.80773	0.44836			68758.1	2295	2187	2248	2063
19.1328	4.04567	0.331285	3.82317	0.434306			68878.1	2324	2203	2251	2078
19.1661	4.00823	0.251415	3.79489	0.430196			68998.1	2273	2214	2234	2063
19.1995	3.99148	0.301138	3.79659	0.458926			69118.1	2283	2184	2246	2052
19.2328	4.0358	0.287956	3.75369	0.405428			69238.1	2302	2215	2202	2049
19.2661	3.97552	0.224739	3.80037	0.375734			69358.1	2245	2206	2216	2089
19.2995	3.94475	0.244827	3.78635	0.408543			69478.1	2236	2180	2221	2067
19.3328	3.92558	0.225057	3.74326	0.440933			69598.1	2218	2177	2210	2028
19.3661	3.94832	0.244985	3.7654	0.414813			69718.1	2238	2182	2212	2052
19.3995	3.97025	0.268661	3.76118	0.451919			69838.1	2259	2185	2224	2034
19.4328	3.93403	0.244354	3.73302	0.421674			69958.1	2230	2174	2197	2030
19.4661	3.90576	0.297353	3.7345	0.411799			70078.1	2235	2136	2194	2035
19.4995	3.95739	0.211323	3.72553	0.375183			70198.1	2230	2201	2175	2045
19.5328	3.92702	0.290722	3.73014	0.443917			70318.1	2244	2151	2204	2019
19.5661	3.87825	0.263337	3.69077	0.421744			70438.1	2207	2134	2174	2005
19.5995	3.86195	0.252525	3.6859	0.405281			70558.1	2194	2129	2165	2009
19.6328	3.87175	0.332436	3.68012	0.418644			70678	2230	2102	2167	2000
19.6661	3.90495	0.301102	3.6651	0.416539			70798	2236	2134	2158	1992
19.6995	3.88274	0.264797	3.72329	0.419871			70918	2210	2136	2191	2025
19.7328	3.88146	0.287449	3.67033	0.445471			71038	2218	2126	2172	1983
19.7661	3.83413	0.244989	3.67779	0.398592			71158	2176	2116	2158	2007
19.7994	3.83232	0.284017	3.6717	0.339733			71278	2190	2099	2132	2028
19.8328	3.89893	0.270558	3.71931	0.342459			71398	2221	2143	2159	2055
19.8661	3.84393	0.3249	3.63399	0.406043			71518	2212	2089	2137	1978
19.8994	3.83723	0.264049	3.65711	0.383714			71638	2185	2110	2141	2001
19.9328	3.85235	0.302564	3.64026	0.410137			71758	2208	2103	2142	1980
19.9661	3.8694	0.307101	3.60394	0.401832			71878	2219	2111	2119	1962
19.9994	3.84253	0.26176	3.62665	0.395663			71998	2187	2114	2129	1978
20.0328	3.83397	0.237412	3.61875	0.396456			72118	2173	2119	2125	1973
20.0661	3.84315	0.289542	3.61692	0.424984			72238	2198	2103	2135	1960
20.0994	3.76624	0.36184	3.62759	0.459207			72358	2184	2029	2154	1952
20.1328	3.79445	0.225575	3.63118	0.461903			72478	2147	2101	2157	1953
20.1661	3.77757	0.309354	3.62372	0.293413			72598	2170	2057	2088	2019
20.1994	3.75003	0.314446	3.62839	0.333518			72718	2157	2039	2106	2005
20.2328	3.73499	0.23935	3.5523	0.381446			72838	2120	2061	2083	1940
20.2661	3.78597	0.245386	3.60047	0.373001			72957.9	2150	2088	2106	1972
20.2994	3.75053	0.256436	3.59898	0.351752			73077.9	2135	2063	2097	1980
20.3328	3.8002	0.324231	3.57118	0.333976			73197.9	2188	2064	2075	1971
20.3661	3.73044	0.235364	3.57035	0.366296			73317.9	2116	2060	2087	1957
20.3994	3.74035	0.239586	3.56322	0.363398			73437.9	2123	2064	2082	1954
20.4328	3.76141	0.264486	3.56724	0.349934			73557.9	2144	2066	2079	1962
20.4661	3.7027	0.271987	3.54914	0.424837			73677.9	2115	2029	2098	1920
20.4994	3.75313	0.333506	3.56082	0.340852			73797.9	2166	2033	2072	1962
20.5327	3.74858	0.329521	3.54839	0.306528			73917.9	2162	2032	2052	1969
20.5661	3.67804	0.205296	3.55277	0.336657			74037.9	2076	2042	2066	1959
20.5994	3.74788	0.257581	3.50889	0.310491			74157.9	2134	2061	2032	1944
20.6327	3.71565	0.292743	3.50771	0.361464			74277.9	2130	2028	2051	1922
20.6661	3.73485	0.273406	3.54649	0.332563			74397.9	2133	2047	2061	1957
20.6994	3.70078	0.305964	3.54685	0.345032			74517.9	2127	2014	2066	1952
20.7327	3.75505	0.218789	3.49142	0.376715			74637.9	2123	2081	2048	1906
20.7661	3.67497	0.308609	3.52775	0.38502			74757.9	2114	1998	2071	1924
20.7994	3.64165	0.254152	3.54316	0.277596			74877.9	2075	2001	2038	1978
20.8327	3.69924	0.27688	3.53402	0.357991			74997.9	2115	2025	2064	1939
20.8661	3.69386	0.235011	3.51555	0.389301			75117.9	2096	2039	2066	1915
20.8994	3.64461	0.226528	3.45149	0.365714			75237.8	2066	2014	2022	1887
20.9327	3.63057	0.277632	3.47542	0.401942			75357.8	2078	1985	2049	1886
20.9661	3.66227	0.258847	3.43815	0.330093			75477.8	2088	2011	2001	1894
20.9994	3.61849	0.255652	3.47775	0.421994			75597.8	2063	1987	2058	1879
21.0327	3.6246	0.249614	3.45798	0.346167			75717.8	2064	1993	2018	1899
21.0661	3.62931	0.341917	3.46706	0.294401			75837.8	2102	1958	2003	1926
21.0994	3.63573	0.309399	3.49753	0.313575			75957.8	2093	1975	2027	1936
21.1327	3.6707	0.317251	3.44112	0.341467			76077.8	2115	1992	2007	1891
21.1661	3.63571	0.187027	3.43047	0.36949			76197.8	2046	2025	2012	1873
21.1994	3.61509	0.263071	3.46488	0.31046			76317.8	2064	1982	2008	1918
21.2327	3.65058	0.254546	3.41784	0.358808			76437.8	2080	2006	2001	1870
21.2661	3.62655	0.25727	3.44923	0.348156			76557.8	2068	1991	2014	1893

## Sheet: Fig 3c
Time (h)	Average normalized FI	SD		Time [s]	Measure 1	Measure 2
0	1	0		0	1956	2030
0.0671325	1.04944	0.020457		241.677	2081	2101
0.100284	1.34565	0.109837		361.022	2784	2574
0.133616	2.06963	0.411971		481.018	4618	3610
0.166948	3.05026	0.790029		601.014	7059	5058
0.200283	3.90105	1.00467		721.018	9020	6477
0.233616	4.80817	1.11576		841.016	10948	8159
0.266947	5.61891	1.12676		961.008	12549	9789
0.300278	6.31445	1.05845		1081	13815	11299
0.333609	6.92756	0.941144		1200.99	14852	12712
0.366943	7.50179	0.824591		1321	15814	14045
0.400275	7.95697	0.658789		1440.99	16475	15207
0.433606	8.3386	0.490702		1560.98	16989	16223
0.466936	8.68128	0.393615		1680.97	17525	17058
0.500266	9.00886	0.235462		1800.96	17947	17950
0.533599	9.22007	0.137762		1920.96	18225	18519
0.566931	9.4923	0.0441472		2040.95	18628	19206
0.600263	9.69274	0.0238644		2160.95	18992	19642
0.633595	9.8717	0.103421		2280.94	19166	20188
0.666926	9.9215	0.24687		2400.93	19065	20495
0.700258	10.1107	0.108854		2520.93	19626	20681
0.733589	10.3352	0.130634		2640.92	20035	21168
0.766925	10.399	0.182533		2760.93	20088	21372
0.800258	10.4625	0.236213		2880.93	20138	21578
0.833591	10.5437	0.241886		3000.93	20289	21751
0.86692	10.6623	0.230258		3120.91	20537	21975
0.900253	10.7859	0.237303		3240.91	20769	22236
0.933583	10.7713	0.182692		3360.9	20816	22128
0.966918	10.8098	0.285635		3480.9	20749	22354
1.00025	10.8599	0.219749		3600.89	20938	22361
1.03358	10.843	0.281216		3720.89	20820	22415
1.06691	10.8759	0.263324		3840.87	20909	22456
1.10024	10.8305	0.281546		3960.87	20795	22390
1.13357	10.9165	0.280351		4080.86	20965	22563
1.16691	10.9158	0.256952		4200.86	20996	22528
1.20024	10.8518	0.244443		4320.85	20888	22380
1.23357	10.822	0.293476		4440.85	20762	22390
1.2669	10.8902	0.295942		4560.85	20892	22532
1.30023	10.9238	0.278385		4680.84	20982	22575
1.33357	10.8627	0.308373		4800.84	20821	22494
1.3669	10.8353	0.255163		4920.84	20841	22362
1.40023	10.9277	0.212291		5040.83	21081	22488
1.43356	10.9247	0.233304		5160.83	21046	22512
1.46689	10.9481	0.207144		5280.82	21128	22522
1.50023	10.8484	0.255531		5400.82	20866	22389
1.53356	10.8408	0.21954		5520.82	20901	22322
1.56689	10.8513	0.297319		5640.82	20814	22455
1.60022	10.7931	0.220792		5760.79	20806	22227
1.63355	10.8071	0.263		5880.79	20775	22316
1.66689	10.8878	0.178925		6000.79	21049	22359
1.70022	10.9052	0.301226		6120.79	20914	22570
1.73355	10.8353	0.254454		6240.78	20842	22361
1.76688	10.825	0.262177		6360.77	20811	22351
1.80021	10.8451	0.221202		6480.77	20907	22333
1.83354	10.892	0.201521		6600.76	21026	22400
1.86688	10.8976	0.197827		6720.75	21042	22406
1.90021	10.8507	0.171382		6840.75	20987	22273
1.93354	10.8843	0.175468		6960.75	21047	22347
1.96688	10.8861	0.305986		7080.75	20870	22538
2.0002	10.8563	0.263838		7200.74	20870	22417
2.03354	10.8338	0.162602		7320.74	20966	22226
2.06687	10.7738	0.257133		7440.74	20718	22240
2.1002	10.8011	0.241515		7560.73	20793	22273
2.13354	10.8405	0.228419		7680.73	20888	22334
2.16687	10.8155	0.201046		7800.72	20877	22244
2.2002	10.8092	0.202986		7920.71	20862	22234
2.23353	10.7927	0.256993		8040.69	20755	22278
2.26686	10.8225	0.257984		8160.7	20812	22340
2.30019	10.8232	0.166428		8280.69	20940	22210
2.33352	10.8463	0.20343		8400.69	20934	22310
2.36686	10.8397	0.226665		8520.68	20889	22330
2.40019	10.8326	0.270846		8640.68	20814	22379
2.43352	10.8143	0.215979		8760.67	20854	22263
2.46685	10.8544	0.219894		8880.66	20927	22350
2.50018	10.8646	0.18663		9000.66	20993	22323
2.53352	10.8502	0.151882		9120.66	21013	22244
2.56685	10.8355	0.187394		9240.65	20935	22265
2.60018	10.7759	0.215213		9360.66	20780	22184
2.63351	10.8856	0.17437		9480.65	21051	22348
2.66685	10.8127	0.241921		9600.65	20815	22297
2.70018	10.7787	0.215495		9720.65	20785	22190
2.73351	10.822	0.18491		9840.63	20912	22234
2.76684	10.9118	0.200646		9960.62	21066	22439
2.80017	10.8539	0.219907		10080.6	20926	22349
2.8335	10.8668	0.148607		10200.6	21050	22273
2.86683	10.8311	0.235407		10320.6	20860	22325
2.90017	10.8644	0.279592		10440.6	20864	22456
2.9335	10.8431	0.256734		10560.6	20854	22380
2.96683	10.7831	0.23915		10680.6	20761	22233
3.00016	10.8534	0.274203		10800.6	20850	22426
3.03349	10.8116	0.191924		10920.6	20882	22223
3.06683	10.8262	0.243695		11040.6	20839	22327
3.10016	10.8443	0.18042		11160.6	20962	22273
3.13349	10.818	0.183596		11280.6	20906	22224
3.16682	10.8138	0.176255		11400.6	20908	22205
3.20016	10.7898	0.280484		11520.6	20717	22306
3.23349	10.7878	0.223415		11640.6	20792	22220
3.26682	10.79	0.191781		11760.6	20840	22179
3.30015	10.8332	0.167584		11880.5	20958	22232
3.33348	10.7619	0.175844		12000.5	20807	22099
3.36681	10.734	0.195025		12120.5	20726	22070
3.40014	10.8151	0.22873		12240.5	20838	22283
3.43348	10.7804	0.174647		12360.5	20845	22135
3.46681	10.8031	0.228336		12480.5	20815	22258
3.50014	10.7666	0.201267		12600.5	20781	22145
3.53347	10.8108	0.193009		12720.5	20879	22223
3.5668	10.8068	0.190275		12840.5	20875	22211
3.60013	10.8022	0.220555		12960.5	20824	22245
3.63347	10.754	0.256588		13080.5	20680	22199
3.6668	10.7612	0.191474		13200.5	20784	22120
3.70013	10.7754	0.176198		13320.5	20833	22127
3.73346	10.8027	0.196769		13440.5	20858	22212
3.76679	10.8245	0.144397		13560.5	20973	22181
3.80013	10.7965	0.197288		13680.5	20845	22200
3.83346	10.7509	0.208064		13800.4	20741	22123
3.86679	10.7309	0.165304		13920.4	20761	22021
3.90012	10.8172	0.1861		14040.4	20901	22226
3.93345	10.7637	0.167635		14160.4	20822	22091
3.96678	10.7045	0.192253		14280.4	20672	22006
4.00012	10.747	0.146078		14400.4	20819	22026
4.03344	10.7224	0.164108		14520.4	20746	22002
4.06678	10.7263	0.154427		14640.4	20767	21996
4.10011	10.7729	0.216002		14760.4	20773	22179
4.13344	10.7661	0.142028		14880.4	20862	22059
4.16677	10.733	0.176247		15000.4	20750	22041
4.2001	10.7444	0.209655		15120.4	20726	22112
4.23344	10.5216	0.137874		15240.4	20771	21161
4.26677	10.7161	0.163208		15360.4	20735	21988
4.3001	10.75	0.162674		15480.4	20802	22056
4.33344	10.7193	0.185831		15600.4	20710	22027
4.36677	10.6676	0.154549		15720.4	20652	21877
4.4001	10.685	0.163315		15840.4	20674	21925
4.43343	10.7283	0.175308		15960.4	20742	22030
4.46676	10.6772	0.167424		16080.3	20653	21915
4.50009	10.7485	0.216286		16200.3	20725	22130
4.53343	10.6583	0.11328		16320.3	20691	21799
4.56676	10.7257	0.101577		16440.3	20839	21919
4.60009	10.7295	0.103253		16560.3	20844	21929
4.63342	10.7149	0.177431		16680.3	20713	22006
4.66675	10.716	0.19053		16800.3	20697	22027
4.70008	10.7165	0.156458		16920.3	20745	21979
4.73342	10.7206	0.13116		17040.3	20788	21951
4.76675	10.7066	0.144655		17160.3	20742	21942
4.80008	10.7124	0.160823		17280.3	20731	21977
4.83341	10.6619	0.090835		17400.3	20729	21774
4.86675	10.6613	0.132005		17520.3	20671	21832
4.90008	10.687	0.124945		17640.3	20731	21874
4.93341	10.6266	0.122629		17760.3	20616	21748
4.96674	10.663	0.158926		17880.3	20637	21874
5.00007	10.6699	0.151295		18000.3	20661	21877
5.0334	10.6841	0.175048		18120.2	20656	21940
5.06674	10.6745	0.165012		18240.2	20651	21906
5.10007	10.6346	0.108583		18360.2	20651	21744
5.1334	10.6779	0.112767		18480.2	20730	21838
5.16673	10.7342	0.182958		18600.2	20743	22053
5.20006	10.6872	0.131682		18720.2	20722	21884
5.2334	10.6304	0.0976922		18840.2	20658	21720
5.26673	10.7091	0.182197		18960.2	20695	22001
5.30006	10.7041	0.197583		19080.2	20664	22013
5.33339	10.6507	0.121286		19200.2	20665	21795
5.36673	10.6617	0.161444		19320.2	20631	21875
5.40006	10.6655	0.0829346		19440.2	20747	21770
5.43339	10.6307	0.134229		19560.2	20608	21773
5.46672	10.6567	0.123968		19680.2	20673	21811
5.50006	10.6269	0.152777		19800.2	20575	21792
5.53339	10.5862	0.160943		19920.2	20484	21721
5.56672	10.6098	0.156774		20040.2	20536	21763
5.60005	10.6078	0.174921		20160.2	20507	21785
5.63338	10.664	0.25292		20280.2	20509	22011
5.66671	10.6609	0.166787		20400.2	20622	21881
5.70004	10.6102	0.182663		20520.2	20501	21801
5.73338	10.546	0.220539		20640.2	20323	21725
5.76671	10.6435	0.156601		20760.2	20602	21831
5.80004	10.5937	0.123847		20880.1	20550	21683
5.83337	10.599	0.181895		21000.1	20480	21777
5.8667	10.6192	0.187395		21120.1	20512	21826
5.90004	10.5861	0.133272		21240.1	20522	21681
5.93337	10.5496	0.198803		21360.1	20360	21701
5.9667	10.6162	0.131772		21480.1	20583	21740
6.00003	10.5519	0.171777		21600.1	20402	21667
6.03337	10.6081	0.158595		21720.1	20530	21762
6.0667	10.6347	0.157896		21840.1	20583	21815
6.10003	10.5588	0.206012		21960.1	20368	21730
6.13336	10.5005	0.172063		22080.1	20301	21563
6.16669	10.5323	0.159875		22200.1	20380	21610
6.20002	10.4824	0.176796		22320.1	20259	21533
6.23336	10.5545	0.129134		22440.1	20466	21611
6.26669	10.5083	0.15128		22560.1	20345	21549
6.30002	10.5877	0.163743		22680.1	20483	21728
6.33335	10.5211	0.186777		22800.1	20321	21626
6.36668	10.5058	0.189663		22920.1	20287	21599
6.40001	10.466	0.14352		23040	20273	21452
6.43334	10.5166	0.184766		23160	20315	21614
6.46668	10.5289	0.129096		23280	20416	21559
6.50001	10.5435	0.185836		23400	20366	21670
6.53334	10.4702	0.147312		23520	20276	21466
6.56668	10.4694	0.130303		23640	20298	21440
6.60001	10.5231	0.153375		23760	20371	21582
6.63334	10.4847	0.189507		23880	20246	21556
6.66667	10.5161	0.130497		24000	20389	21535
6.7	10.4798	0.181831		24120	20247	21535
6.73333	10.4977	0.137721		24240	20343	21508
6.76667	10.4658	0.18078		24360	20221	21505
6.8	10.4802	0.116539		24480	20338	21442
6.83333	10.4758	0.160293		24600	20269	21496
6.86666	10.4341	0.18374		24720	20155	21445
6.89999	10.4397	0.180046		24840	20171	21451
6.93332	10.4142	0.156235		24960	20154	21365
6.96666	10.4116	0.175815		25080	20122	21388
6.99999	10.467	0.241063		25200	20140	21594
7.03332	10.4263	0.107663		25320	20245	21320
7.06665	10.4511	0.18968		25440	20180	21488
7.09999	10.4277	0.177523		25560	20151	21423
7.13332	10.4155	0.129945		25679.9	20193	21330
7.16665	10.407	0.167067		25799.9	20125	21366
7.19998	10.4311	0.145501		25919.9	20202	21384
7.23331	10.3728	0.189606		26039.9	20027	21329
7.26664	10.3714	0.122586		26159.9	20117	21230
7.29998	10.3723	0.170816		26279.9	20052	21301
7.33331	10.3898	0.176743		26399.9	20078	21345
7.36664	10.3831	0.172307		26519.9	20071	21325
7.39997	10.3307	0.130042		26639.9	20027	21158
7.4333	10.3473	0.148411		26759.9	20034	21218
7.46663	10.3946	0.115592		26879.9	20172	21267
7.49997	10.366	0.0787347		26999.9	20167	21156
7.5333	10.3292	0.26171		27119.9	19842	21344
7.56663	10.3298	0.12368		27239.9	20034	21147
7.59997	10.2495	0.178652		27359.9	19801	21063
7.6333	10.3283	0.202485		27479.9	19922	21257
7.66663	10.2672	0.0965856		27599.9	19949	20981
7.69996	10.2819	0.162192		27719.9	19887	21105
7.73329	10.3388	0.127702		27839.9	20046	21171
7.76662	10.2759	0.178315		27959.8	19853	21116
7.79995	10.2506	0.117244		28079.8	19888	20977
7.83329	9.90161	0.576642		28199.8	18570	20928
7.86662	10.2411	0.0603727		28319.8	19948	20876
7.89995	10.2976	0.0940138		28439.8	20012	21039
7.93328	10.2351	0.0967192		28559.8	19886	20916
7.96661	10.1899	0.0617168		28679.8	19846	20774
7.99995	10.2155	0.0539464		28799.8	19907	20815
8.03328	10.1967	0.0735995		28919.8	19843	20805
8.06661	10.2056	0.0825902		29039.8	19848	20836
8.09994	10.1466	0.12707		29159.8	19671	20780
8.13327	10.1773	0.0843995		29279.8	19790	20781
8.16661	10.1674	0.0307288		29399.8	19845	20684
8.19994	10.1372	0.00384907		29519.8	19823	20584
8.23327	10.0981	9.18903e-05		29639.8	19752	20499
8.2666	10.139	0.00131852		29759.8	19830	20584
8.29993	10.0651	0.00893438		29879.8	19675	20445
8.33327	10.0405	0.0305136		29999.8	19597	20426
8.3666	10.0748	0.0508994		30119.8	19636	20525
8.39993	10.0527	0.0571579		30239.7	19584	20489
8.43326	10.0416	0.0024554		30359.7	19638	20388
8.46659	9.96859	0.0228219		30479.7	19467	20269
8.49992	9.97234	0.0145301		30599.7	19526	20223
8.53326	9.96283	0.0156994		30719.7	19509	20202
8.56659	9.92667	0.00547317		30839.7	19409	20159
8.59992	9.99803	0.00278663		30959.7	19560	20292
8.63325	9.95675	0.0112822		31079.7	19491	20196
8.66658	9.92867	0.0509917		31199.7	19491	20082
8.69992	9.92612	0.00903553		31319.7	19403	20163
8.73325	9.8975	0.0271116		31439.7	19397	20053
8.76658	9.89441	0.0401579		31559.7	19409	20028
8.79991	9.88362	0.0402294		31679.7	19388	20006
8.83324	9.85139	0.0886998		31799.7	19392	19871
8.86657	9.86432	0.0414967		31919.7	19352	19965
8.89991	9.83274	0.0247018		32039.7	19267	19925
8.93323	9.80643	0.0272042		32159.6	19219	19868
8.96657	9.80659	0.0587852		32279.6	19263	19823
8.9999	9.77124	0.0603406		32399.6	19196	19749
9.03323	9.72376	0.0747051		32519.6	19123	19632
9.06656	9.73873	0.10632		32639.6	19196	19617
9.0999	9.76067	0.13457		32759.6	19278	19621
9.13322	9.75129	0.0697512		32879.6	19170	19695
9.16656	9.73227	0.0539955		32999.6	19111	19679
9.19989	9.65389	0.0838692		33119.6	18999	19477
9.23322	9.66594	0.0653814		33239.6	18997	19528
9.26656	9.63124	0.0406992		33359.6	18895	19493
9.29989	9.67725	0.10577		33479.6	19075	19493
9.33322	9.63081	0.180123		33599.6	19087	19292
9.36655	9.58924	0.128295		33719.6	18934	19282
9.39989	9.62254	0.123138		33839.6	18992	19357
9.43322	9.57809	0.100683		33959.6	18874	19299
9.46655	9.59537	0.0603356		34079.6	18852	19392
9.49988	9.59317	0.102498		34199.6	18906	19327
9.53321	9.57846	0.0712449		34319.6	18834	19342
9.56654	9.55159	0.107793		34439.5	18832	19235
9.59987	9.52184	0.1542		34559.5	18838	19108
9.63321	9.5034	0.125332		34679.5	18762	19112
9.66654	9.50373	0.111858		34799.5	18744	19132
9.69987	9.47105	0.0496208		34919.5	18594	19155
9.7332	9.50287	0.0848714		35039.5	18705	19169
9.76653	9.47759	0.0895297		35159.5	18662	19111
9.79987	9.4219	0.0894866		35279.5	18553	18998
9.8332	9.41044	0.0579639		35399.5	18487	19020
9.86653	9.40663	0.053961		35519.5	18474	19018
9.89986	9.38057	0.037311		35639.5	18400	18989
9.9332	9.42534	0.122218		35759.5	18605	18958
9.96653	9.38639	0.0789748		35879.5	18469	18941
9.99986	9.398	0.0654427		35999.5	18473	18984
10.0332	9.39462	0.0752881		36119.5	18480	18963
10.0665	9.31134	0.0954538		36239.5	18345	18765
10.0999	9.39627	0.086685		36359.5	18499	18950
10.1332	9.36417	0.183411		36479.5	18570	18746
10.1665	9.32234	0.150026		36599.5	18442	18709
10.1998	9.29164	0.0661981		36719.4	18266	18767
10.2332	9.28061	0.0861319		36839.4	18272	18716
10.2665	9.25126	0.0864257		36959.4	18215	18656
10.2998	9.23419	0.104782		37079.4	18207	18595
10.3332	9.22124	0.112247		37199.4	18192	18558
10.3665	9.22798	0.070913		37319.4	18148	18631
10.3998	9.1915	0.082728		37439.4	18093	18540
10.4332	9.19044	0.0972467		37559.4	18111	18517
10.4665	9.17788	0.115011		37679.4	18111	18466
10.4998	9.17266	0.0616552		37799.4	18027	18532
10.5332	9.14938	0.103974		37919.4	18040	18424
10.5665	9.15807	0.0967516		38039.4	18047	18452
10.5998	9.14917	0.0876481		38159.4	18017	18447
10.6332	9.10899	0.0468562		38279.4	17882	18424
10.6665	9.10215	0.0796725		38399.4	17914	18363
10.6998	9.08961	0.0800529		38519.4	17890	18337
10.7332	9.09617	0.0830635		38639.4	17907	18346
10.7665	9.09378	0.0915156		38759.4	17914	18329
10.7998	9.06162	0.145665		38879.4	17926	18186
10.8332	9.06673	0.114577		38999.3	17893	18241
10.8665	9.02623	0.124867		39119.3	17828	18144
10.8998	9.00838	0.103111		39239.3	17763	18139
10.9331	8.97731	0.105843		39359.3	17706	18072
10.9665	9.05949	0.11687		39479.3	17882	18223
10.9998	8.97964	0.111936		39599.3	17719	18068
11.0331	9.003	0.0760051		39719.3	17715	18167
11.0665	8.95531	0.0162115		39839.3	17539	18156
11.0998	8.95365	0.119768		39959.3	17679	18004
11.1331	8.98224	0.0612681		40079.3	17654	18146
11.1665	8.94503	0.0936419		40199.3	17626	18024
11.1998	8.94428	0.0744632		40319.3	17598	18050
11.2331	8.92194	0.0547178		40439.3	17527	18033
11.2665	8.87633	0.0772915		40559.3	17469	17908
11.2998	8.90521	0.06031		40679.3	17502	17991
11.3331	8.86787	0.0827462		40799.3	17460	17883
11.3665	8.83864	0.0344361		40919.3	17336	17893
11.3998	8.83764	0.111755		41039.3	17441	17780
11.4331	8.88903	0.127296		41159.3	17563	17862
11.4665	8.82641	0.0589509		41279.3	17346	17833
11.4998	8.86934	0.0416285		41399.3	17406	17945
11.5331	8.82147	0.12162		41519.3	17423	17733
11.5665	8.87365	0.0644486		41639.3	17446	17921
11.5998	8.79582	0.0978846		41759.2	17340	17715
11.6331	8.80785	0.116295		41879.2	17389	17713
11.6665	8.84791	0.148569		41999.2	17512	17748
11.6998	8.80708	0.0573787		42119.2	17306	17796
11.7331	8.8269	0.0387403		42239.2	17319	17863
11.7664	8.75697	0.158599		42359.2	17348	17549
11.7998	8.79118	0.126856		42479.2	17371	17664
11.8331	8.78171	0.11277		42599.2	17333	17665
11.8664	8.76111	0.0912966		42719.2	17263	17654
11.8998	8.73348	0.0891521		42839.2	17206	17601
11.9331	8.77506	0.122175		42959.2	17333	17638
11.9664	8.73856	0.113057		43079.2	17249	17577
11.9998	8.74467	0.138407		43199.2	17296	17553
12.0331	8.67338	0.116313		43319.2	17126	17440
12.0664	8.67818	0.0806042		43439.2	17086	17501
12.0998	8.76312	0.0913493		43559.2	17267	17658
12.1331	8.65816	0.122654		43679.2	17105	17400
12.1664	8.69368	0.0572398		43799.2	17084	17566
12.1998	8.63819	0.111131		43919.2	17050	17376
12.2331	8.65019	0.0695802		44039.1	17016	17460
12.2664	8.65117	0.00844892		44159.1	16910	17574
12.2998	8.63247	0.114884		44279.1	17044	17359
12.3331	8.64854	0.0776972		44399.1	17024	17445
12.3664	8.60745	0.0244635		44519.1	16870	17438
12.3998	8.59132	0.0761949		44639.1	16910	17331
12.4331	8.57516	0.145311		44759.1	16974	17199
12.4664	8.58678	0.0558526		44879.1	16873	17351
12.4997	8.608	0.0475397		44999.1	16903	17406
12.5331	8.57862	0.102826		45119.1	16922	17267
12.5664	8.55504	0.0457945		45239.1	16797	17301
12.5997	8.57098	0.0557924		45359.1	16842	17319
12.6331	8.54686	0.0342263		45479.1	16765	17301
12.6664	8.52266	0.0829075		45599.1	16785	17182
12.6997	8.5254	0.0616915		45719.1	16761	17218
12.7331	8.53568	0.0804108		45839.1	16807	17212
12.7664	8.53662	0.0949822		45959.1	16829	17193
12.7997	8.48237	0.109524		46079.1	16743	17062
12.8331	8.5406	0.0734442		46199.1	16807	17232
12.8664	8.5319	0.0409293		46319	16745	17261
12.8997	8.48474	0.098942		46439	16733	17082
12.9331	8.45141	0.0824559		46559	16645	17038
12.9664	8.47446	0.0802228		46679	16687	17088
12.9997	8.47341	0.0195253		46799	16601	17173
13.0331	8.46413	0.0767583		46919	16662	17072
13.0664	8.456	0.0882532		47039	16662	17039
13.0997	8.45706	0.0737345		47159	16644	17062
13.1331	8.40941	0.094126		47279	16579	16936
13.1664	8.43863	0.0643806		47399	16595	17038
13.1997	8.44295	0.0879106		47519	16636	17013
13.2331	8.44318	0.12446		47639	16687	16961
13.2664	8.44802	0.0915915		47759	16651	17018
13.2997	8.40587	0.0535863		47879	16516	16987
13.333	8.34667	0.00367098		47999	16321	16949
13.3664	8.37995	0.104706		48119	16536	16861
13.3997	8.36241	0.0297383		48239	16398	16933
13.433	8.31993	0.0811328		48358.9	16386	16773
13.4664	8.32978	0.0671996		48478.9	16386	16813
13.4997	8.34995	0.112433		48598.9	16488	16789
13.533	8.36225	0.074793		48718.9	16460	16868
13.5664	8.32172	0.0648593		48838.9	16367	16800
13.5997	8.29151	0.0562604		48958.9	16296	16751
13.633	8.32428	0.0489605		49078.9	16350	16828
13.6664	8.29903	0.0369442		49198.9	16284	16794
13.6997	8.33431	0.0868321		49318.9	16422	16794
13.733	8.32678	0.0678304		49438.9	16381	16806
13.7664	8.30512	0.099903		49558.9	16383	16716
13.7997	8.243	0.0879829		49678.9	16245	16607
13.833	8.26948	0.136575		49798.9	16364	16591
13.8664	8.26722	0.0407213		49918.9	16227	16724
13.8997	8.29666	0.0858437		50038.9	16347	16719
13.933	8.29872	0.0894456		50158.9	16356	16718
13.9664	8.27077	0.100775		50278.9	16317	16645
13.9997	8.28581	0.0426286		50398.9	16266	16759
14.033	8.24333	0.0557051		50518.9	16201	16654
14.0664	8.24061	0.0776309		50638.9	16226	16617
14.0997	8.25164	0.0960151		50758.9	16273	16613
14.133	8.26245	0.0597551		50878.9	16244	16687
14.1664	8.22595	0.0882446		50998.9	16212	16572
14.1997	8.23073	0.0894346		51118.9	16223	16580
14.233	8.20339	0.0709771		51238.9	16144	16551
14.2663	8.2382	0.104177		51358.9	16258	16574
14.2997	8.18874	0.0251787		51478.8	16052	16587
14.333	8.26508	0.0878529		51598.8	16288	16652
14.3663	8.21863	0.0855691		51718.8	16194	16561
14.3997	8.23952	0.109534		51838.8	16268	16569
14.433	8.14966	0.0674375		51958.8	16034	16447
14.4663	8.15545	0.0122417		52078.8	15969	16538
14.4997	8.12744	0.0374061		52198.8	15949	16445
14.533	8.15862	0.024388		52318.8	15992	16527
14.5663	8.19199	0.0625175		52438.8	16110	16540
14.5997	8.14896	0.0525178		52558.8	16012	16467
14.633	8.15616	0.0466753		52678.8	16018	16490
14.6663	8.14475	0.0375059		52798.8	15983	16480
14.6997	8.11247	0.0253051		52918.8	15903	16432
14.733	8.11346	0.0622297		53038.8	15956	16381
14.7663	8.12203	0.0457792		53158.8	15950	16422
14.7997	8.16101	0.072348		53278.8	16063	16463
14.833	8.11898	0.00454287		53398.8	15887	16475
14.8663	8.11571	0.0424202		53518.8	15933	16414
14.8997	8.09336	0.0595731		53638.7	15913	16344
14.933	8.09681	0.0358924		53758.7	15887	16385
14.9663	8.09176	0.0336311		53878.7	15874	16378
14.9996	8.09082	0.0190598		53998.7	15852	16397
15.033	8.06616	0.071277		54118.7	15876	16272
15.0663	8.07484	0.0633445		54238.7	15882	16301
15.0996	8.09727	0.0901882		54358.7	15963	16308
15.133	8.05432	0.0287453		54478.7	15794	16309
15.1663	8.04852	0.0268192		54598.7	15780	16300
15.1996	8.032	0.0299335		54718.7	15752	16262
15.233	7.98885	0.0107059		54838.7	15641	16202
15.2663	8.01856	0.000222246		54958.7	15684	16278
15.2996	8.04042	0.0787614		55078.7	15836	16209
15.333	8.03282	0.0345671		55198.7	15760	16257
15.3663	8.05916	0.0537081		55318.7	15838	16283
15.3996	8.00974	0.0346708		55438.7	15715	16210
15.433	8.05005	0.0477922		55558.7	15812	16273
15.4663	8.00064	0.0872965		55678.7	15770	16116
15.4996	7.98898	0.0589615		55798.7	15708	16133
15.533	7.9929	0.0136507		55918.6	15653	16206
15.5663	8.00742	0.0495114		56038.6	15731	16184
15.5996	7.97792	0.076056		56158.6	15710	16086
15.633	8.00699	0.0544671		56278.6	15737	16176
15.6663	7.96602	0.0104613		56398.6	15596	16156
15.6996	7.9837	0.0389544		56518.6	15670	16151
15.733	7.93494	0.0124836		56638.6	15538	16090
15.7663	7.93355	0.0599898		56758.6	15601	16019
15.7996	7.94868	0.0465499		56878.6	15612	16069
15.8329	7.9214	0.0135474		56998.6	15513	16061
15.8663	7.90986	0.0898801		57118.6	15596	15928
15.8996	7.9269	0.0122727		57238.6	15522	16074
15.9329	7.91786	0.0301297		57358.6	15529	16030
15.9663	7.88974	0.0858038		57478.6	15551	15893
15.9996	7.90038	0.0555709		57598.6	15530	15958
16.0329	7.89588	0.0763858		57718.6	15550	15919
16.0663	7.87253	0.0175863		57838.6	15423	15956
16.0996	7.8906	0.0368648		57958.6	15485	15965
16.1329	7.84987	0.0496325		58078.6	15423	15864
16.1663	7.87432	0.0772388		58198.5	15509	15874
16.1996	7.84669	0.0743845		58318.5	15451	15822
16.2329	7.8798	0.131666		58438.5	15595	15807
16.2663	7.85297	0.094418		58558.5	15491	15806
16.2996	7.82206	0.00502654		58678.5	15293	15886
16.3329	7.8836	0.0771277		58798.5	15527	15893
16.3663	7.81532	0.0739158		58918.5	15389	15759
16.3996	7.82236	0.0748101		59038.5	15404	15772
16.4329	7.83268	0.0587607		59158.5	15402	15816
16.4663	7.83114	0.132518		59278.5	15501	15707
16.4996	7.84174	0.0987354		59398.5	15475	15777
16.5329	7.8091	0.0588511		59518.5	15356	15768
16.5662	7.82566	0.0397721		59638.5	15362	15829
16.5996	7.83345	0.0410411		59758.5	15379	15843
16.6329	7.78305	0.042911		59878.5	15283	15738
16.6662	7.82515	0.077367		59998.5	15413	15774
16.6996	7.78568	0.0522047		60118.5	15301	15730
16.7329	7.75858	0.128129		60238.5	15353	15566
16.7662	7.77648	0.0391905		60358.5	15265	15730
16.7996	7.78484	0.0642456		60478.4	15316	15711
16.8329	7.73131	0.0575184		60598.5	15202	15612
16.8662	7.76963	0.0336888		60718.5	15244	15724
16.8996	7.73465	0.0441237		60838.4	15190	15638
16.9329	7.74166	0.10072		60958.4	15282	15571
16.9662	7.69019	0.0209592		61078.4	15071	15581
16.9996	7.70658	0.0462251		61198.4	15138	15578
17.0329	7.71176	0.077938		61318.4	15192	15543
17.0662	7.72931	0.0957836		61438.4	15251	15553
17.0996	7.73194	0.105077		61558.4	15269	15545
17.1329	7.70694	0.0739087		61678.4	15177	15539
17.1662	7.71642	0.0887041		61798.4	15216	15537
17.1996	7.70372	0.0386994		61918.4	15122	15583
17.2329	7.73958	0.0754751		62038.4	15243	15603
17.2662	7.67968	0.0423258		62158.4	15080	15529
17.2995	7.69249	0.0242127		62278.4	15080	15581
17.3329	7.65327	0.075338		62398.4	15074	15428
17.3662	7.71145	0.0545134		62518.4	15159	15576
17.3995	7.69404	0.0661194		62638.4	15141	15524
17.4329	7.64779	0.0174075		62758.4	14935	15550
17.4662	7.69698	0.0605198		62878.4	15139	15538
17.4995	7.67096	0.0467091		62998.4	15069	15505
17.5329	7.662	0.0716645		63118.4	15086	15451
17.5662	7.66888	0.0988095		63238.4	15137	15426
17.5995	7.69164	0.0738617		63358.3	15147	15508
17.6329	7.67632	0.0347869		63478.3	15063	15533
17.6662	7.66257	0.0954505		63598.3	15120	15418
17.6995	7.63825	0.039464		63718.3	14995	15449
17.7329	7.59483	0.0191652		63838.3	14882	15390
17.7662	7.63068	0.0169132		63958.3	14949	15466
17.7995	7.5889	0.0449094		64078.3	14906	15341
17.8329	7.64154	0.0608382		64198.3	15031	15425
17.8662	7.574	0.0565813		64318.3	14893	15294
17.8995	7.60423	0.047086		64438.3	14939	15369
17.9329	7.60128	0.0324619		64558.3	14913	15384
17.9662	7.60078	0.0707666		64678.3	14965	15328
17.9995	7.58192	0.0294701		64798.3	14871	15349
18.0329	7.58065	0.0471764		64918.3	14893	15321
18.0662	7.56752	0.0028372		65038.3	14806	15358
18.0995	7.54036	0.0354747		65158.3	14798	15256
18.1329	7.53195	0.0639924		65278.3	14821	15198
18.1662	7.5683	0.0241454		65398.2	14837	15329
18.1995	7.56523	0.0769293		65518.2	14904	15247
18.2328	7.56305	0.101708		65638.2	14934	15207
18.2662	7.5585	0.0799457		65758.2	14895	15229
18.2995	7.54657	0.0122214		65878.2	14778	15302
18.3328	7.54929	0.0474175		65998.2	14832	15257
18.3662	7.46112	0.0578752		66118.2	14674	15063
18.3995	7.52584	0.0574457		66238.2	14800	15195
18.4328	7.52546	0.0854644		66358.2	14838	15154
18.4662	7.52241	0.082546		66478.2	14828	15152
18.4995	7.49174	0.078193		66598.2	14762	15096
18.5328	7.53014	0.0600421		66718.2	14812	15200
18.5662	7.51623	0.108639		66838.2	14852	15102
18.5995	7.48364	0.0723034		66958.2	14738	15088
18.6328	7.50797	0.0718778		67078.2	14785	15138
18.6662	7.51103	0.0950199		67198.2	14823	15111
18.6995	7.44621	0.0305193		67318.2	14607	15072
18.7328	7.46603	0.0111711		67438.2	14619	15140
18.7662	7.43293	0.0319447		67558.2	14583	15043
18.7995	7.47396	0.0802096		67678.2	14730	15057
18.8328	7.47738	0.0543994		67798.2	14701	15101
18.8662	7.49283	0.065094		67918.2	14746	15117
18.8995	7.43924	0.0729118		68038.1	14652	14997
18.9328	7.41812	0.069519		68158.1	14606	14959
18.9661	7.42855	0.0612777		68278.1	14615	14992
18.9995	7.44958	0.0575721		68398.1	14651	15040
19.0328	7.39563	0.0760243		68518.1	14571	14904
19.0661	7.42972	0.0357631		68638.1	14582	15031
19.0995	7.40303	0.0662843		68758.1	14572	14933
19.1328	7.44034	0.0417186		68878.1	14611	15044
19.1661	7.4258	0.081074		68998.1	14637	14958
19.1995	7.43816	0.0672067		69118.1	14642	15003
19.2328	7.41145	0.0196724		69238.1	14524	15017
19.2661	7.40618	0.038693		69358.1	14540	14979
19.2995	7.37557	0.0769168		69478.1	14533	14862
19.3328	7.39152	0.0493066		69598.1	14526	14934
19.3661	7.41064	0.0728705		69718.1	14596	14939
19.3995	7.38908	0.0166015		69838.1	14476	14976
19.4328	7.38503	0.0519747		69958.1	14517	14917
19.4661	7.3814	0.0621684		70078.1	14524	14895
19.4995	7.35514	0.06822		70198.1	14481	14833
19.5328	7.37423	0.0896543		70318.1	14548	14841
19.5661	7.36641	0.0479379		70438.1	14475	14885
19.5995	7.36843	0.0298964		70558.1	14454	14915
19.6328	7.33501	0.0641437		70678	14436	14798
19.6661	7.35805	0.0612007		70798	14477	14849
19.6995	7.34731	0.0836255		70918	14487	14795
19.7328	7.33114	0.0941997		71038	14470	14747
19.7661	7.36755	0.0774158		71158	14518	14845
19.7994	7.30138	0.101579		71278	14422	14676
19.8328	7.35584	0.0455317		71398	14451	14867
19.8661	7.34503	0.0246697		71518	14401	14875
19.8994	7.31801	0.106982		71638	14462	14702
19.9328	7.31657	0.0352759		71758	14360	14802
19.9661	7.30474	0.0512858		71878	14359	14755
19.9994	7.27886	0.0676366		71998	14331	14679
20.0328	7.27301	0.0614515		72118	14311	14676
20.0661	7.27291	0.0348393		72238	14274	14714
20.0994	7.30314	0.044148		72358	14346	14762
20.1328	7.30317	0.0845954		72478	14402	14704
20.1661	7.25317	0.0598662		72598	14270	14638
20.1994	7.28013	0.0875384		72718	14361	14653
20.2328	7.31318	0.0827294		72838	14419	14727
20.2661	7.26345	0.135707		72957.9	14395	14550
20.2994	7.25091	0.0406479		73077.9	14239	14661
20.3328	7.24579	0.0710259		73197.9	14271	14607
20.3661	7.23774	0.0122734		73317.9	14174	14675
20.3994	7.22676	0.0928783		73437.9	14264	14537
20.4328	7.25145	0.0818184		73557.9	14297	14603
20.4661	7.22261	0.139957		73677.9	14321	14461
20.4994	7.24032	0.0556261		73797.9	14239	14618
20.5327	7.23113	0.0628355		73917.9	14231	14589
20.5661	7.2215	0.0359729		74037.9	14175	14608
20.5994	7.23125	0.0720634		74157.9	14244	14576
20.6327	7.2072	0.0366621		74277.9	14148	14578
20.6661	7.22116	0.0870547		74397.9	14245	14534
20.6994	7.25206	0.147472		74517.9	14389	14510
20.7327	7.2336	0.09838		74637.9	14285	14543
20.7661	7.19375	0.12004		74757.9	14237	14431
20.7994	7.19417	0.0753472		74877.9	14176	14496
20.8327	7.22567	0.124781		74997.9	14306	14489
20.8661	7.18988	0.0546566		75117.9	14139	14517
20.8994	7.15068	0.0500795		75237.8	14056	14444
20.9327	7.2216	0.0437811		75357.8	14186	14597
20.9661	7.17641	0.0990072		75477.8	14174	14426
20.9994	7.18676	0.103891		75597.8	14201	14440
21.0327	7.20478	0.0617888		75717.8	14178	14537
21.0661	7.15431	0.0970077		75837.8	14128	14384
21.0994	7.1878	0.0872431		75957.8	14180	14466
21.1327	7.18935	0.0525139		76077.8	14135	14519
21.1661	7.16124	0.0900938		76197.8	14132	14408
21.1994	7.17365	0.0226538		76317.8	14063	14530
21.2327	7.1457	0.0527871		76437.8	14050	14430
21.2661	7.15753	0.0555812		76557.8	14077	14450

## Sheet: Fig 3d
Time (h)	Average normalized FI	SD		Time[s]	Measure 1	Measure 2
0	1	0		0	556	536
0.0477772	1.0339	0.0690555		171.998	602	528
0.0808931	1.09793	0.0751676		291.215	640	560
0.114225	1.17514	0.0524465		411.21	674	610
0.147553	1.31862	0.00469797		531.19	735	705
0.180884	1.66799	0.0315476		651.184	915	906
0.21422	2.34729	0.124397		771.192	1354	1211
0.247546	3.36191	0.480161		891.166	2058	1620
0.28088	4.62375	1.05098		1011.17	2984	2080
0.314211	5.88919	1.62688		1131.16	3914	2540
0.347545	7.16249	2.16114		1251.16	4832	3020
0.380878	8.4857	2.58921		1371.16	5736	3567
0.41421	9.62925	2.8186		1491.15	6462	4093
0.447542	10.9424	3.17182		1611.15	7331	4663
0.480875	12.1336	3.18629		1731.15	7999	5296
0.514209	13.2576	3.2297		1851.15	8641	5882
0.54754	14.3955	3.4696		1971.14	9368	6401
0.580868	15.3768	3.35871		2091.12	9870	6969
0.614199	16.5526	3.2907		2211.12	10497	7625
0.647535	17.3753	3.19298		2331.13	10916	8103
0.680867	18.5251	3.08291		2451.12	11512	8761
0.714196	19.3226	2.66725		2571.11	11792	9346
0.747527	20.2053	2.67547		2691.1	12286	9816
0.78086	21.1019	2.31035		2811.09	12641	10435
0.814192	21.8001	2.0734		2931.09	12936	10899
0.847524	22.6741	1.76326		3051.09	13300	11485
0.880858	23.5287	1.46268		3171.09	13657	12057
0.91419	24.3613	1.23132		3291.08	14029	12591
0.947522	25.0327	0.938076		3411.08	14287	13062
0.980856	25.8401	0.467776		3531.08	14551	13673
1.01418	26.5749	0.438383		3651.06	14948	14078
1.04752	27.1686	0.00436579		3771.06	15104	14564
1.08085	27.8727	0.354142		3891.05	15358	15074
1.11418	28.4701	0.448614		4011.05	15653	15430
1.14751	29.108	0.918411		4131.04	15823	15950
1.18084	29.7649	1.153		4251.03	16096	16391
1.21417	30.5786	1.25825		4371.02	16507	16867
1.24751	31.0489	1.5165		4491.02	16667	17217
1.28084	31.698	1.6408		4611.02	16979	17612
1.31417	31.978	1.83843		4731.02	17057	17837
1.3475	32.6597	1.58671		4851.01	17535	18107
1.38084	33.0635	2.00252		4971.01	17596	18481
1.41417	33.4739	2.01574		5091.01	17819	18706
1.4475	33.7004	1.68748		5211	18074	18703
1.48083	33.9755	1.85261		5330.98	18162	18913
1.51416	34.3701	1.70612		5450.98	18439	19069
1.54749	34.5407	1.51758		5570.97	18608	19089
1.58083	34.8807	1.32176		5690.97	18874	19197
1.61416	35.1756	1.39545		5810.97	19009	19383
1.64749	35.3709	1.34353		5930.96	19138	19468
1.68082	35.5146	0.9134		6050.95	19387	19382
1.71416	35.7468	1.2393		6170.96	19388	19630
1.74749	35.673	0.771161		6290.96	19531	19413
1.78082	35.7416	0.555367		6410.95	19654	19368
1.81415	36.0119	0.637482		6530.94	19772	19544
1.84748	36.1651	0.44719		6650.94	19932	19554
1.88082	36.3434	0.208334		6770.94	20125	19559
1.91414	36.3843	0.0923555		6890.92	20266	19467
1.94748	36.4732	0.0149386		7010.91	20285	19544
1.98081	36.3831	0.256861		7130.91	20330	19404
2.01414	36.3999	0.378163		7250.9	20387	19367
2.04747	36.487	0.506707		7370.89	20486	19365
2.0808	36.5075	0.414228		7490.89	20461	19411
2.11413	36.7106	0.355869		7610.89	20551	19542
2.14747	36.6921	0.300661		7730.89	20519	19553
2.1808	36.6233	0.520014		7850.89	20567	19433
2.21414	36.5769	0.35156		7970.89	20475	19472
2.24747	36.4799	0.420122		8090.88	20448	19394
2.2808	36.5121	0.55009		8210.87	20517	19362
2.31413	36.4107	0.670567		8330.87	20508	19262
2.34746	36.4025	0.883172		8450.86	20587	19177
2.38079	36.357	0.787219		8570.86	20524	19189
2.41412	36.3063	0.744501		8690.85	20479	19178
2.44746	36.3491	0.691589		8810.85	20482	19221
2.48079	36.2715	0.959089		8930.84	20544	19078
2.51412	36.121	0.909888		9050.83	20441	19016
2.54745	35.8464	0.690365		9170.83	20202	18952
2.58079	35.9113	0.629111		9290.83	20214	19010
2.61412	35.7861	0.750205		9410.82	20192	18897
2.64745	35.7532	0.672057		9530.82	20143	18909
2.68078	35.5504	0.701915		9650.81	20042	18789
2.71412	35.5321	0.773619		9770.82	20060	18752
2.74745	35.4576	0.866202		9890.81	20055	18677
2.78078	35.2231	0.592543		10010.8	19817	18655
2.81411	35.1095	0.740534		10130.8	19812	18538
2.84744	35.0242	0.675398		10250.8	19739	18517
2.88077	34.9152	0.682108		10370.8	19681	18456
2.9141	34.827	0.560065		10490.8	19584	18455
2.94744	34.4628	0.683465		10610.8	19430	18213
2.98077	34.2591	0.567003		10730.8	19271	18148
3.0141	34.2734	0.740173		10850.8	19347	18090
3.04744	34.0765	0.738797		10970.8	19237	17985
3.08077	33.7977	0.560824		11090.8	19012	17903
3.1141	33.7408	0.42502		11210.8	18927	17924
3.14743	33.6988	0.703253		11330.8	19013	17796
3.18076	33.3878	0.529998		11450.7	18772	17695
3.21409	33.1953	0.545345		11570.7	18671	17586
3.24743	33.1697	0.540827		11690.7	18655	17574
3.28076	32.9867	0.318931		11810.7	18466	17560
3.31409	32.843	0.527274		11930.7	18468	17404
3.34742	32.4701	0.327131		12050.7	18182	17280
3.38075	32.4093	0.359789		12170.7	18161	17235
3.41409	32.4086	0.482838		12290.7	18209	17188
3.44742	32.0134	0.382994		12410.7	17950	17014
3.48075	31.9984	0.617788		12530.7	18034	16917
3.51408	31.8608	0.351978		12650.7	17853	16944
3.54742	31.66	0.445245		12770.7	17778	16801
3.58075	31.3469	0.575089		12890.7	17655	16584
3.61408	31.1808	0.395493		13010.7	17492	16563
3.64741	30.9957	0.685202		13130.7	17503	16354
3.68074	30.924	0.356818		13250.7	17334	16440
3.71407	30.569	0.187293		13370.7	17070	16314
3.74741	30.5194	0.410033		13490.7	17130	16203
3.78074	30.1672	0.239141		13610.7	16867	16079
3.81407	30.075	0.35679		13730.7	16862	15985
3.8474	29.7582	0.288588		13850.6	16659	15841
3.88074	29.7043	0.275738		13970.7	16624	15817
3.91407	29.3882	0.290401		14090.7	16454	15642
3.9474	29.231	0.192161		14210.6	16328	15595
3.98073	28.8217	0.330975		14330.6	16155	15323
4.01406	28.6002	0.252533		14450.6	16001	15234
4.04739	28.4829	0.186932		14570.6	15910	15196
4.08073	28.3752	0.052456		14690.6	15756	15229
4.11406	28.0292	0.00701374		14810.6	15587	15021
4.14739	27.7655	0.21717		14930.6	15523	14800
4.18072	27.5345	0.233513		15050.6	15401	14670
4.21405	27.2117	0.199137		15170.6	15208	14510
4.24738	26.9926	0.0684481		15290.6	14981	14494
4.28072	26.7885	0.141461		15410.6	14950	14305
4.31405	26.716	0.149813		15530.6	14913	14263
4.34738	26.4966	0.0505958		15650.6	14752	14183
4.38072	26.1484	0.146302		15770.6	14481	14071
4.41405	25.9561	0.00663411		15890.6	14429	13915
4.44738	25.622	0.0122242		16010.6	14241	13738
4.48071	25.5543	0.119034		16130.5	14255	13652
4.51404	25.1839	0.00948137		16250.5	14006	13495
4.54737	24.9629	0.0346321		16370.5	13893	13367
4.5807	24.7591	0.211333		16490.5	13683	13351
4.61404	24.5583	0.0442464		16610.5	13637	13180
4.64737	24.4022	0.0855316		16730.5	13534	13112
4.6807	24.031	0.275358		16850.5	13253	12985
4.71403	23.8437	0.160424		16970.5	13194	12841
4.74737	23.6309	0.136782		17090.5	13085	12718
4.7807	23.3369	0.135643		17210.5	12922	12560
4.81403	23.2352	0.274172		17330.5	12811	12558
4.84736	23.0673	0.250397		17450.5	12727	12459
4.88069	22.7163	0.295697		17570.5	12514	12288
4.91402	22.5288	0.244219		17690.5	12430	12168
4.94736	22.3496	0.481756		17810.5	12237	12162
4.98069	22.1039	0.454669		17930.5	12111	12020
5.01402	21.958	0.365417		18050.5	12065	11908
5.04735	21.7271	0.425485		18170.5	11913	11807
5.08068	21.4169	0.510694		18290.5	11707	11673
5.11401	21.2837	0.33759		18410.5	11701	11536
5.14735	21.0858	0.406285		18530.4	11564	11456
5.18068	21.0229	0.421489		18650.5	11523	11428
5.21401	20.6606	0.379729		18770.4	11338	11218
5.24735	20.556	0.646394		18890.5	11175	11263
5.28068	20.2027	0.589325		19010.4	11001	11052
5.31401	19.9738	0.52512		19130.4	10899	10905
5.34734	19.8013	0.494749		19250.4	10815	10801
5.38067	19.5609	0.602489		19370.4	10639	10713
5.414	19.3484	0.525755		19490.4	10551	10570
5.44734	19.3039	0.55698		19610.4	10514	10558
5.48067	18.9902	0.728869		19730.4	10272	10455
5.514	18.7925	0.662879		19850.4	10188	10324
5.54733	18.4719	0.728395		19970.4	9984	10177
5.58066	18.3616	0.625818		20090.4	9963	10079
5.614	18.2127	0.656929		20210.4	9868	10011
5.64733	18.082	0.606921		20330.4	9815	9922
5.68066	17.7673	0.558622		20450.4	9659	9735
5.71399	17.5738	0.750461		20570.4	9476	9704
5.74733	17.3974	0.564583		20690.4	9451	9539
5.78066	17.2539	0.796568		20810.4	9280	9550
5.81399	16.9646	0.590929		20930.4	9200	9317
5.84732	16.9644	0.783888		21050.3	9124	9390
5.88065	16.6824	0.647077		21170.3	9021	9187
5.91398	16.4952	0.616327		21290.3	8929	9075
5.94731	16.3901	0.635622		21410.3	8863	9026
5.98065	16.1086	0.674952		21530.3	8691	8890
6.01398	16.0396	0.582511		21650.3	8689	8818
6.04731	15.7446	0.785966		21770.3	8445	8737
6.08064	15.5739	0.618367		21890.3	8416	8582
6.11398	15.442	0.823455		22010.3	8262	8589
6.14731	15.2151	0.629794		22130.3	8212	8394
6.18064	15.0555	0.749986		22250.3	8076	8354
6.21397	14.9656	0.668659		22370.3	8058	8275
6.2473	14.8182	0.742546		22490.3	7947	8224
6.28063	14.653	0.783594		22610.3	7839	8151
6.31397	14.519	0.75681		22730.3	7775	8069
6.34729	14.3504	0.612578		22850.3	7738	7924
6.38063	14.2275	0.670263		22970.3	7647	7880
6.41396	13.9546	0.594555		23090.3	7525	7705
6.4473	13.8929	0.708217		23210.3	7446	7715
6.48063	13.6747	0.547157		23330.3	7388	7537
6.51396	13.5331	0.502047		23450.2	7327	7444
6.54729	13.4493	0.683778		23570.2	7209	7468
6.58062	13.1927	0.598133		23690.2	7100	7298
6.61396	13.1733	0.512155		23810.2	7123	7255
6.64729	12.9548	0.544054		23930.2	6989	7150
6.68062	12.8673	0.641506		24050.2	6902	7140
6.71395	12.7354	0.709318		24170.2	6802	7095
6.74728	12.5049	0.660611		24290.2	6693	6953
6.78061	12.439	0.737905		24410.2	6626	6947
6.81394	12.3011	0.621661		24530.2	6595	6829
6.84727	12.1595	0.507913		24650.2	6561	6710
6.88061	11.997	0.545145		24770.2	6456	6637
6.91394	11.854	0.607491		24890.2	6352	6584
6.94727	11.7099	0.581742		25010.2	6282	6497
6.98061	11.6193	0.657099		25130.2	6202	6477
7.01394	11.552	0.760256		25250.2	6124	6480
7.04727	11.4328	0.60694		25370.2	6118	6358
7.0806	11.2764	0.553678		25490.2	6052	6254
7.11393	11.196	0.567136		25610.2	6002	6216
7.14726	11.1001	0.731717		25730.1	5884	6227
7.1806	11.0223	0.522491		25850.2	5923	6106
7.21393	10.8769	0.744064		25970.1	5755	6112
7.24726	10.7701	0.491351		26090.1	5795	5959
7.28059	10.6376	0.441296		26210.1	5741	5869
7.31393	10.5265	0.487631		26330.1	5661	5827
7.34726	10.4535	0.511643		26450.1	5611	5797
7.38059	10.2391	0.503499		26570.1	5495	5679
7.41392	10.1647	0.482145		26690.1	5462	5631
7.44726	10.0862	0.572061		26810.1	5383	5623
7.48059	10.0797	0.42296		26930.1	5438	5563
7.51392	9.88436	0.474885		27050.1	5309	5478
7.54725	9.85138	0.545259		27170.1	5263	5487
7.58058	9.75195	0.503832		27290.1	5224	5418
7.61391	9.7136	0.44197		27410.1	5227	5374
7.64724	9.53962	0.442644		27530.1	5130	5281
7.68058	9.50117	0.444239		27650.1	5108	5261
7.71391	9.32949	0.410005		27770.1	5026	5156
7.74724	9.27232	0.380033		27890.1	5006	5114
7.78057	9.26027	0.439294		28010.1	4976	5130
7.81391	9.05374	0.472797		28130.1	4848	5032
7.84724	9.08426	0.495603		28250.1	4856	5057
7.88057	8.92616	0.450066		28370.1	4786	4955
7.9139	8.90023	0.357445		28490	4808	4906
7.94723	8.9	0.339308		28610	4815	4899
7.98057	8.73428	0.412719		28730	4694	4838
8.0139	8.69447	0.379312		28850	4685	4804
8.04723	8.66272	0.331867		28970	4686	4769
8.08056	8.52395	0.364534		29090	4596	4707
8.11389	8.48039	0.465716		29210	4532	4722
8.14722	8.39261	0.405165		29330	4507	4652
8.18056	8.36482	0.309905		29450	4529	4601
8.21389	8.27505	0.378809		29570	4452	4579
8.24722	8.17092	0.328194		29690	4414	4504
8.28055	8.16792	0.379919		29810	4392	4522
8.31389	8.02484	0.292034		29930	4347	4412
8.34722	7.97398	0.324388		30050	4306	4397
8.38055	7.85026	0.317298		30170	4240	4328
8.41388	7.80442	0.242292		30290	4244	4275
8.44721	7.82777	0.277864		30410	4243	4301
8.48054	7.81489	0.343579		30530	4210	4319
8.51388	7.76039	0.3072		30650	4194	4276
8.54721	7.59433	0.283473		30769.9	4111	4178
8.58054	7.56945	0.271173		30889.9	4102	4160
8.61387	7.51019	0.291654		31009.9	4061	4136
8.6472	7.42463	0.119784		31129.9	4081	4025
8.68054	7.42208	0.276421		31249.9	4018	4083
8.71387	7.36091	0.220444		31369.9	4006	4029
8.7472	7.34573	0.321066		31489.9	3958	4059
8.78053	7.22024	0.247882		31609.9	3917	3964
8.81386	7.12887	0.192418		31729.9	3888	3894
8.8472	7.1273	0.141869		31849.9	3907	3874
8.88053	7.12374	0.220776		31969.9	3874	3902
8.91386	7.0898	0.287241		32089.9	3829	3909
8.94719	6.96687	0.199877		32209.9	3795	3810
8.98052	6.95785	0.210004		32329.9	3786	3809
9.01385	6.88717	0.338975		32449.9	3696	3820
9.04719	6.93406	0.140749		32569.9	3800	3770
9.08052	6.86022	0.237262		32689.9	3721	3767
9.11385	6.77717	0.188488		32809.9	3694	3704
9.14718	6.75489	0.235829		32929.9	3663	3710
9.18052	6.73799	0.133081		33049.9	3694	3662
9.21385	6.65895	0.25277		33169.9	3603	3665
9.24718	6.63633	0.2742		33289.8	3582	3661
9.28051	6.64266	0.19666		33409.8	3616	3635
9.31384	6.54782	0.227875		33529.8	3551	3596
9.34717	6.52766	0.156125		33649.8	3568	3558
9.38051	6.46667	0.113103		33769.8	3551	3509
9.41384	6.44119	0.196622		33889.8	3504	3527
9.44717	6.41047	0.0870406		34009.8	3530	3469
9.4805	6.36777	0.18436		34129.8	3468	3483
9.51384	6.38083	0.202829		34249.8	3468	3497
9.54717	6.23758	0.101989		34369.8	3428	3382
9.5805	6.26651	0.214114		34489.8	3400	3440
9.61383	6.18249	0.16143		34609.8	3374	3375
9.64717	6.11157	0.129806		34729.8	3347	3325
9.6805	6.14675	0.159209		34849.8	3355	3355
9.71383	6.09942	0.181294		34969.8	3320	3338
9.74716	6.09175	0.0839656		35089.8	3354	3297
9.78049	6.02776	0.163898		35209.8	3287	3293
9.82718	6.03411	0.0177194		35377.8	3348	3241
9.86029	5.3163	0.0988473		35497.1	2917	2887
9.89363	4.8101	0.115523		35617.1	2629	2622
9.92696	5.0695	0.133897		35737	2766	2768
9.96029	6.69809	0.234358		35857	3632	3679
9.99362	9.70695	0.211276		35977	5314	5283
10.027	13.3125	0.230846		36097	7311	7223
10.0603	16.6272	0.632698		36217	8996	9152
10.0936	19.0198	0.539261		36337	10363	10399
10.1269	20.721	0.521162		36457	11316	11304
10.1603	21.9499	0.582777		36577	11975	11986
10.1936	23.0841	0.416601		36697	12671	12531
10.2269	23.8226	0.30104		36817	13127	12883
10.2603	24.6644	0.390188		36937	13560	13368
10.2936	25.3835	0.341472		37057	13979	13735
10.3269	25.8732	0.25314		37177	14286	13964
10.3603	26.3921	0.223842		37297	14586	14231
10.3936	26.9339	0.130385		37417	14924	14486
10.4269	27.4749	0.251887		37537	15177	14822
10.4603	27.6606	0.168634		37657	15313	14890
10.4936	28.0651	0.145438		37777	15547	15098
10.5269	28.4142	0.0475492		37897	15817	15212
10.5603	29.0643	0.154483		38017	16099	15637
10.5936	29.0795	0.0121863		38137	16173	15582
10.6269	29.5272	0.0460307		38257	16399	15844
10.6603	29.7279	0.148209		38376.9	16587	15878
10.6936	29.936	0.0599348		38496.9	16668	16023
10.7269	30.1078	0.0533007		38616.9	16719	16158
10.7603	30.3351	0.217958		38736.9	16952	16177
10.7936	30.8022	0.0737629		38856.9	17155	16482
10.8269	30.9351	0.129892		38976.9	17251	16532
10.8603	30.9849	0.105292		39096.9	17269	16568
10.8936	31.3236	0.112059		39216.9	17460	16747
10.9269	31.3623	0.311794		39336.9	17560	16692
10.9603	31.6928	0.103792		39456.9	17662	16948
10.9936	31.722	0.253264		39576.9	17737	16907
11.0269	31.776	0.18193		39696.9	17739	16963
11.0602	31.8334	0.133821		39816.9	17752	17012
11.0936	31.9715	0.149671		39936.9	17835	17080
11.1269	32.0054	0.363775		40056.9	17938	17017
11.1602	32.1194	0.258512		40176.9	17960	17118
11.1936	32.2205	0.509725		40296.9	18115	17077
11.2269	32.3253	0.267424		40416.9	18078	17225
11.2602	32.4092	0.128449		40536.8	17969	17420
11.2936	32.502	0.129455		40656.9	18122	17372
11.3269	32.4379	0.265801		40776.9	18140	17286
11.3602	32.4876	0.46266		40896.9	18245	17238
11.3936	32.6056	0.331392		41016.8	18259	17351
11.4269	32.5053	0.366366		41136.8	18217	17284
11.4602	32.5647	0.307845		41256.8	18227	17338
11.4936	32.4595	0.298915		41376.8	18165	17285
11.5269	32.5024	0.520555		41496.8	18276	17224
11.5602	32.736	0.304704		41616.8	18321	17431
11.5936	32.5786	0.435697		41736.8	18285	17297
11.6269	32.5138	0.629044		41856.8	18325	17189
11.6602	32.53	0.580708		41976.8	18315	17216
11.6936	32.3231	0.575706		42096.8	18198	17107
11.7269	32.3648	0.399793		42216.8	18152	17196
11.7602	32.4624	0.495688		42336.8	18244	17212
11.7935	32.3901	0.638725		42456.8	18260	17119
11.8269	32.3705	0.526562		42576.8	18205	17151
11.8602	32.1343	0.662187		42696.8	18127	16973
11.8935	32.194	0.435298		42816.8	18071	17091
11.9269	32.2162	0.48523		42936.8	18103	17084
11.9602	32.0681	0.399707		43056.7	17987	17037
11.9935	31.9769	0.437035		43176.7	17951	16974
12.0269	31.8927	0.581676		43296.7	17961	16874
12.0602	31.8052	0.473859		43416.7	17870	16868
12.0935	31.7017	0.332787		43536.7	17757	16866
12.1269	31.6223	0.315419		43656.7	17706	16830
12.1602	31.2065	0.318418		43776.7	17476	16606
12.1935	31.0526	0.253767		43896.7	17365	16548
12.2269	30.968	0.20804		44016.7	17300	16520
12.2602	30.5707	0.342658		44136.7	17132	16256
12.2935	30.4909	0.0688751		44256.7	16980	16317
12.3269	30.213	0.243137		44376.7	16894	16102
12.3602	30.0584	0.301534		44496.7	16831	15997
12.3935	29.685	0.0708398		44616.7	16477	15938
12.4269	29.594	0.0985815		44736.7	16493	15825
12.4602	29.2736	0.159978		44856.7	16339	15630
12.4935	29.2458	0.252647		44976.7	16360	15580
12.5268	29.0834	0.281461		45096.7	16281	15482
12.5602	28.8258	0.0886921		45216.7	16062	15417
12.5935	28.546	0.268183		45336.7	15977	15199
12.6268	28.4044	0.239473		45456.7	15887	15134
12.6602	28.3213	0.150971		45576.6	15806	15123
12.6935	28.1472	0.442986		45696.6	15824	14919
12.7268	27.8494	0.459766		45816.6	15665	14753
12.7602	27.6811	0.155897		45936.6	15452	14778
12.7935	27.6139	0.39593		46056.6	15509	14651
12.8268	27.3405	0.222997		46176.6	15289	14570
12.8602	27.1397	0.313673		46296.6	15213	14428
12.8935	27.1773	0.311404		46416.6	15233	14449
12.9268	26.9526	0.405288		46536.6	15145	14293
12.9602	26.7336	0.343616		46656.6	14999	14199
12.9935	26.4466	0.375658		46776.6	14852	14033
13.0268	26.35	0.336717		46896.6	14783	13996
13.0602	26.0697	0.415206		47016.6	14658	13816
13.0935	26.1448	0.273394		47136.6	14644	13910
13.1268	25.886	0.247721		47256.6	14490	13781
13.1602	25.6694	0.215775		47376.6	14357	13677
13.1935	25.6478	0.251299		47496.6	14359	13652
13.2268	25.3208	0.187245		47616.6	14152	13501
13.2602	25.1465	0.35753		47736.6	14122	13343
13.2935	25.0216	0.381485		47856.6	14062	13267
13.3268	25.0067	0.260135		47976.6	14006	13305
13.3602	24.5882	0.399185		48096.6	13828	13028
13.3935	24.4834	0.293116		48216.5	13728	13012
13.4268	24.2812	0.416203		48336.5	13664	12857
13.4601	24.1006	0.155394		48456.5	13461	12859
13.4935	23.7942	0.334277		48576.5	13361	12627
13.5268	23.6592	0.0852374		48696.5	13188	12649
13.5601	23.582	0.176596		48816.5	13181	12573
13.5935	23.2876	0.0689606		48936.5	12975	12456
13.6268	23.0692	0.311613		49056.5	12949	12247
13.6601	22.9288	0.120989		49176.5	12796	12244
13.6935	22.7099	0.194003		49296.5	12703	12099
13.7268	22.5783	0.102871		49416.5	12594	12063
13.7601	22.2407	0.292926		49536.5	12481	11810
13.7935	22.1169	0.23656		49656.5	12390	11765
13.8268	21.9441	0.287658		49776.5	12314	11653
13.8601	21.6984	0.169697		49896.5	12131	11566
13.8935	21.3316	0.131278		50016.5	11912	11384
13.9268	21.1394	0.0572583		50136.5	11776	11309
13.9601	21.1325	0.23227		50256.4	11841	11239
13.9935	20.7102	0.0308168		50376.4	11527	11089
14.0268	20.5742	0.21306		50496.4	11523	10947
14.0601	20.3264	0.113283		50616.4	11346	10852
14.0935	20.141	0.0697009		50736.4	11171	10822
14.1268	20.0568	0.00406209		50856.4	11150	10752
14.1601	19.7449	0.10477		50976.4	10937	10623
14.1935	19.4914	0.183677		51096.4	10765	10517
14.2268	19.2601	0.0753764		51216.4	10679	10352
14.2601	19.0439	0.00663411		51336.4	10591	10205
14.2934	18.9627	0.0210507		51456.4	10535	10172
14.3268	18.8601	0.160851		51576.4	10423	10170
14.3601	18.5023	0.0337305		51696.4	10274	9930
14.3934	18.3061	0.160747		51816.4	10115	9873
14.4268	18.1661	0.306052		51936.4	9980	9853
14.4601	17.9318	0.249477		52056.4	9872	9706
14.4934	17.8484	0.172202		52176.4	9856	9632
14.5268	17.6145	0.286586		52296.4	9681	9550
14.5601	17.411	0.265772		52416.4	9576	9433
14.5934	17.3012	0.418338		52536.4	9455	9432
14.6268	16.9611	0.390103		52656.4	9277	9239
14.6601	16.7774	0.349083		52776.3	9191	9125
14.6934	16.5373	0.337685		52896.3	9062	8992
14.7268	16.464	0.330604		53016.3	9024	8950
14.7601	16.2168	0.268515		53136.3	8911	8794
14.7934	16.1324	0.18474		53256.3	8897	8717
14.8268	15.9318	0.320706		53376.3	8732	8661
14.8601	15.8465	0.449297		53496.3	8634	8664
14.8934	15.4312	0.276658		53616.3	8471	8376
14.9268	15.3096	0.570078		53736.3	8288	8422
14.9601	15.1608	0.463913		53856.3	8247	8302
14.9934	15.1427	0.412938		53976.3	8257	8273
15.0267	14.9435	0.44663		54096.3	8133	8179
15.0601	14.8217	0.442179		54216.3	8067	8112
15.0934	14.5365	0.486596		54336.3	7891	7976
15.1267	14.4017	0.40022		54456.3	7850	7871
15.1601	14.238	0.557863		54576.3	7697	7843
15.1934	14.1631	0.431597		54696.3	7705	7755
15.2267	13.9127	0.540371		54816.2	7523	7662
15.2601	13.7494	0.586649		54936.2	7414	7592
15.2934	13.6094	0.52604		55056.2	7360	7494
15.3267	13.4365	0.612217		55176.2	7230	7434
15.3601	13.3974	0.493354		55296.2	7255	7368
15.3934	13.1286	0.385376		55416.2	7148	7183
15.4267	13.069	0.588452		55536.2	7035	7228
15.4601	12.9993	0.655287		55656.2	6970	7216
15.4934	12.6815	0.434662		55776.2	6880	6962
15.5267	12.5646	0.536537		55896.2	6775	6938
15.5601	12.5493	0.552975		56016.2	6760	6936
15.5934	12.4295	0.706575		56136.2	6633	6930
15.6267	12.2709	0.550944		56256.2	6606	6786
15.6601	12.1488	0.525765		56376.2	6548	6711
15.6934	12.0201	0.48876		56496.2	6491	6628
15.7267	11.8757	0.510921		56616.2	6402	6559
15.76	11.7725	0.532855		56736.2	6336	6512
15.7934	11.598	0.497254		56856.2	6253	6405
15.8267	11.5613	0.628399		56976.2	6181	6435
15.86	11.4405	0.495764		57096.1	6166	6320
15.8934	11.3056	0.612711		57216.2	6045	6292
15.9267	11.1962	0.508862		57336.2	6025	6194
15.96	11.0506	0.582796		57456.2	5915	6144
15.9934	10.9704	0.540571		57576.2	5887	6085
16.0267	10.8819	0.428199		57696.1	5882	5995
16.06	10.7137	0.58961		57816.1	5725	5966
16.0934	10.6022	0.541396		57936.1	5682	5888
16.1267	10.5293	0.42036		58056.1	5689	5803
16.16	10.4404	0.490582		58176.1	5612	5782
16.1934	10.3495	0.473983		58296.1	5568	5727
16.2267	10.2377	0.463315		58416.1	5510	5663
16.26	10.1322	0.520156		58536.1	5429	5628
16.2934	10.0664	0.528812		58656.1	5389	5596
16.3267	9.92813	0.531706		58776.1	5311	5523
16.36	9.82066	0.435678		58896.1	5289	5429
16.3934	9.78858	0.433552		59016.1	5272	5411
16.4267	9.68836	0.543627		59136.1	5173	5399
16.46	9.61946	0.456368		59256.1	5169	5329
16.4934	9.57377	0.534183		59376.1	5113	5334
16.5267	9.46187	0.449696		59496	5084	5242
16.56	9.38546	0.489159		59616	5026	5216
16.5933	9.26127	0.517024		59736	4946	5160
16.6267	9.13309	0.447655		59856	4902	5065
16.66	9.11483	0.452363		59976	4890	5057
16.6933	9.07379	0.465545		60096	4862	5040
16.7267	8.94941	0.477865		60216	4788	4978
16.76	8.90054	0.380764		60336	4799	4915
16.7933	8.81147	0.432849		60456	4729	4887
16.8267	8.82055	0.356676		60576	4764	4863
16.86	8.65754	0.426272		60696	4646	4802
16.8933	8.59854	0.396253		60816	4625	4759
16.9267	8.51572	0.365616		60936	4591	4703
16.96	8.47513	0.483711		61056	4522	4726
16.9933	8.38578	0.372611		61176	4516	4636
17.0267	8.39007	0.350706		61296	4527	4630
17.06	8.32622	0.441002		61416	4456	4630
17.0933	8.27878	0.384085		61536	4452	4583
17.1267	8.14611	0.392305		61656	4375	4515
17.16	8.10819	0.292897		61776	4393	4457
17.1933	8.01709	0.400619		61896	4300	4449
17.2267	8.02574	0.290762		62016	4348	4412
17.26	7.94907	0.380726		62135.9	4270	4405
17.2933	7.85683	0.329124		62255.9	4239	4336
17.3267	7.84449	0.225199		62376	4273	4290
17.36	7.71632	0.298288		62495.9	4173	4249
17.3933	7.71126	0.403058		62615.9	4129	4286
17.4266	7.65136	0.303081		62735.9	4135	4216
17.46	7.60097	0.371709		62855.9	4080	4215
17.4933	7.56778	0.28408		62975.9	4096	4164
17.5266	7.49071	0.342952		63095.9	4030	4145
17.56	7.42868	0.362067		63215.9	3988	4119
17.5933	7.40909	0.263134		63335.9	4016	4071
17.6266	7.32508	0.281679		63455.9	3962	4033
17.66	7.25716	0.340788		63575.9	3901	4019
17.6933	7.27335	0.317896		63695.9	3919	4019
17.7266	7.09147	0.345562		63815.9	3807	3932
17.76	7.10369	0.299256		63935.9	3832	3921
17.7933	7.10081	0.429983		64055.9	3779	3969
17.8266	7.04963	0.296561		64175.9	3803	3891
17.86	6.98763	0.247038		64295.9	3788	3839
17.8933	6.97275	0.370979		64415.8	3731	3878
17.9266	7.01645	0.280161		64535.8	3791	3867
17.96	6.91981	0.242691		64655.8	3752	3801
17.9933	6.85016	0.309525		64775.8	3687	3789
18.0266	6.81574	0.197258		64895.8	3712	3728
18.06	6.79939	0.278424		65015.8	3671	3750
18.0933	6.72734	0.229935		65135.8	3650	3693
18.1266	6.70955	0.199688		65255.8	3652	3672
18.1599	6.68996	0.171984		65375.8	3652	3651
18.1933	6.63863	0.239293		65495.8	3597	3649
18.2266	6.62264	0.277731		65615.8	3573	3655
18.2599	6.527	0.175533		65735.8	3560	3565
18.2933	6.48973	0.196584		65855.8	3531	3553
18.3266	6.43366	0.180886		65975.8	3506	3517
18.3599	6.43684	0.284574		66095.8	3467	3558
18.3933	6.46065	0.213962		66215.8	3508	3544
18.4266	6.30867	0.146567		66335.8	3450	3437
18.4599	6.34449	0.225199		66455.8	3439	3486
18.4933	6.32024	0.190899		66575.7	3439	3460
18.5266	6.35907	0.149168		66695.8	3477	3465
18.5599	6.28973	0.239321		66815.8	3403	3462
18.5933	6.23603	0.265127		66935.7	3363	3443
18.6266	6.12987	0.270148		67055.7	3302	3388
18.6599	6.10645	0.229394		67175.7	3305	3360
18.6933	6.09759	0.181247		67295.7	3319	3337
18.7266	6.08456	0.165369		67415.7	3318	3324
18.7599	6.09445	0.151379		67535.7	3329	3324
18.7933	6.02926	0.138035		67655.7	3298	3284
18.8266	5.95855	0.193186		67775.7	3237	3267
18.8599	5.91534	0.180412		67895.7	3218	3239
18.8932	5.9225	0.167646		68015.7	3227	3238
18.9266	5.90752	0.212586		68135.7	3201	3247
18.9599	5.89235	0.102112		68255.7	3236	3197
18.9932	5.87307	0.168956		68375.7	3199	3212
19.0266	5.8301	0.174319		68495.7	3173	3191
19.0599	5.81601	0.217986		68615.7	3148	3200
19.0932	5.78119	0.145855		68735.7	3157	3154
19.1266	5.72443	0.146975		68855.7	3125	3124
19.1599	5.74215	0.100812		68975.7	3153	3116
19.1932	5.73036	0.109572		69095.7	3143	3113
19.2266	5.6675	0.13514		69215.6	3098	3089
19.2599	5.6194	0.168861		69335.6	3058	3076
19.2932	5.66884	0.167552		69455.6	3086	3102
19.3266	5.60897	0.0701659		69575.6	3091	3033
19.3599	5.57257	0.158583		69695.6	3036	3047
19.3932	5.52023	0.148162		69815.6	3011	3015
19.4266	5.50165	0.198188		69935.6	2981	3024
19.4599	5.53707	0.245728		70055.6	2982	3061
19.4932	5.44475	0.117715		70175.6	2981	2963
19.5266	5.49864	0.107455		70295.6	3015	2988
19.5599	5.41761	0.214142		70415.6	2928	2985
19.5932	5.43792	0.15639		70535.6	2962	2974
19.6266	5.42866	0.14838		70655.6	2960	2966
19.6599	5.32633	0.166451		70775.6	2896	2918
19.6932	5.3618	0.0767146		70895.6	2951	2903
19.7265	5.33332	0.14073		71015.6	2910	2912
19.7599	5.34322	0.126741		71135.6	2921	2912
19.7932	5.28263	0.18604		71255.5	2864	2902
19.8265	5.31141	0.145343		71375.6	2896	2902
19.8599	5.26007	0.141423		71495.5	2869	2873
19.8932	5.26357	0.128563		71615.5	2876	2870
19.9265	5.22204	0.17411		71735.5	2835	2865
19.9599	5.19328	0.146169		71855.5	2830	2839
19.9932	5.1119	0.0844876		71975.5	2809	2772
20.0265	5.16447	0.113046		72095.5	2827	2811
20.0599	5.17206	0.0627346		72215.5	2851	2796
20.0932	5.11511	0.190766		72335.5	2769	2814
20.1265	5.05841	0.125839		72455.5	2763	2759
20.1599	5.09078	0.0800554		72575.5	2799	2759
20.1932	5.10717	0.0727095		72695.5	2811	2765
20.2265	5.08242	0.0707733		72815.5	2798	2751
20.2599	5.01966	0.0328858		72935.5	2778	2703
20.2932	5.03135	0.0875816		73055.5	2763	2730
20.3265	5.02766	0.156125		73175.5	2734	2754
20.3599	4.98358	0.0759838		73295.5	2741	2700
20.3932	4.92066	0.0963702		73415.5	2698	2674
20.4265	4.9712	0.109335		73535.5	2721	2706
20.4599	4.95088	0.0958577		73655.5	2715	2690
20.4932	4.88368	0.069511		73775.5	2688	2644
20.5265	4.94965	0.142448		73895.4	2696	2707
20.5598	4.88608	0.0423767		74015.5	2700	2635
20.5932	4.88685	0.0307409		74135.4	2705	2631
20.6265	4.83475	0.109686		74255.4	2645	2633
20.6598	4.8249	0.126266		74375.4	2633	2634
20.6932	4.84011	0.0282353		74495.4	2680	2605
20.7265	4.82469	0.11072		74615.4	2639	2628
20.7598	4.82653	0.110768		74735.4	2640	2629
20.7932	4.85254	0.0687043		74855.4	2671	2627
20.8265	4.79218	0.0749113		74975.4	2635	2597
20.8598	4.75633	0.00631142		75095.4	2647	2547
20.8932	4.75021	0.0867749		75215.4	2607	2579
20.9265	4.74931	0.0880467		75335.4	2606	2579
20.9598	4.72765	0.0421584		75455.4	2612	2550
20.9932	4.70969	0.00104399		75575.4	2619	2524
21.0265	4.70127	0.0557208		75695.4	2592	2541
21.0598	4.69541	0.0270774		75815.4	2600	2527
21.0932	4.65647	0.132265		75935.4	2537	2546
21.1265	4.66637	0.118275		76055.4	2548	2546
21.1598	4.62252	0.0562713		76175.4	2548	2499
21.1932	4.60134	0.0466571		76295.3	2540	2484
21.2265	4.60547	0.083026		76415.3	2528	2500
21.2598	4.60197	0.0246572		76535.4	2549	2476
21.2932	4.67882	0.0188773		76655.3	2594	2515
21.3265	4.5578	0.00797232		76775.3	2531	2446
21.3598	4.55856	0.00366347		76895.3	2536	2442
21.3931	4.53345	0.108357		77015.3	2478	2471
21.4265	4.55088	0.110103		77135.3	2487	2481
21.4598	4.51569	0.00947187		77255.3	2507	2424
21.4931	4.53968	0.0230438		77375.3	2515	2442
21.5265	4.50697	0.0429177		77495.3	2489	2432
21.5598	4.43576	0.130433		77615.3	21.5598	4.43576
21.6099	4.36864	0.251726		77795.5	21.6099	4.36864
21.643	3.88685	0.0307409		77914.7	21.643	3.88685
21.6763	3.57765	0.0148247		78034.7	21.6763	3.57765
21.7096	3.60916	0.014483		78154.7	21.7096	3.60916
21.743	4.12375	0.00968067		78274.7	21.743	4.12375
21.7763	5.5794	0.162417		78394.7	21.7763	5.5794
21.8096	8.21049	0.0813177		78514.7	21.8096	8.21049
21.843	11.3999	0.117848		78634.7	21.843	11.3999
21.8763	14.804	0.13738		78754.7	21.8763	14.804
21.9096	17.5686	0.491313		78874.6	21.9096	17.5686
21.943	19.8834	0.753299		78994.6	21.943	19.8834
21.9763	21.3829	0.996758		79114.6	21.9763	21.3829
22.0096	22.55	0.889711		79234.6	22.0096	22.55
22.0429	23.4602	1.09848		79354.6	22.0429	23.4602
22.0763	24.3115	1.21637		79474.6	22.0763	24.3115
22.1096	24.7929	0.981478		79594.6	22.1096	24.7929
22.1429	25.6552	1.09188		79714.6	22.1429	25.6552
22.1763	26.1008	1.06586		79834.6	22.1763	26.1008
22.2096	26.5563	0.80958		79954.6	22.2096	26.5563
22.2429	26.8179	0.719227		80074.6	22.2429	26.8179
22.2763	27.3384	0.888116		80194.6	22.2763	27.3384
22.3096	27.8357	0.96057		80314.6	22.3096	27.8357
22.3429	28.0944	0.782075		80434.6	22.3429	28.0944
22.3763	28.4472	0.80287		80554.6	22.3763	28.4472
22.4096	28.9303	0.839988		80674.6	22.4096	28.9303
22.4429	28.9585	0.541558		80794.6	22.4429	28.9585
22.4763	29.2029	0.253909		80914.5	22.4763	29.2029
22.5096	29.4828	0.723497		81034.5	22.5096	29.4828
22.5429	29.8006	0.374291		81154.5	22.5429	29.8006
22.5763	29.9141	0.435507		81274.5	22.5763	29.9141
22.6096	30.1339	0.51243		81394.5	22.6096	30.1339
22.6429	30.4082	0.404273		81514.5	22.6429	30.4082
22.6763	30.5541	0.427478		81634.5	22.6763	30.5541
22.7096	30.6768	0.00328384		81754.5	22.7096	30.6768
22.7429	30.9947	0.368957		81874.5	22.7429	30.9947
22.7763	31.0285	0.360766		81994.5	22.7763	31.0285
22.8096	31.0907	0.21474		82114.5	22.8096	31.0907
22.8429	31.2676	0.436893		82234.5	22.8429	31.2676
22.8762	31.3404	0.402517		82354.5	22.8762	31.3404
22.9096	31.3328	0.239141		82474.5	22.9096	31.3328
22.9429	31.5455	0.32883		82594.5	22.9429	31.5455
22.9762	31.5505	0.152831		82714.5	22.9762	31.5505
23.0096	31.4965	0.221365		82834.5	23.0096	31.4965
23.0429	31.6326	0.129057		82954.5	23.0429	31.6326
23.0762	31.8559	0.190529		83074.5	23.0762	31.8559
23.1096	31.8081	0.0338824		83194.5	23.1096	31.8081
23.1429	31.8126	0.307257		83314.5	23.1429	31.8126
23.1762	31.9677	0.196015		83434.5	23.1762	31.9677
23.2096	31.8002	0.132103		83554.4	23.2096	31.8002
23.2429	31.8606	0.0851994		83674.4	23.2429	31.8606
23.2762	31.8947	0.06748		83794.4	23.2762	31.8947
23.3096	31.7673	0.13384		83914.4	23.3096	31.7673
23.3429	31.8027	0.0348979		84034.4	23.3429	31.8027
23.3762	31.8653	0.0734213		84154.4	23.3762	31.8653
23.4096	31.9595	0.013999		84274.4	23.4096	31.9595
23.4429	31.9042	0.252428		84394.4	23.4429	31.9042
23.4762	31.8513	0.0245718		84514.4	23.4762	31.8513
23.5096	31.9002	0.209795		84634.4	23.5096	31.9002
23.5429	31.7993	0.154132		84754.4	23.5429	31.7993
23.5762	31.8099	0.396034		84874.4	23.5762	31.8099
23.6096	31.7422	0.176331		84994.4	23.6096	31.7422
23.6429	31.7739	0.416392		85114.4	23.6429	31.7739
23.6762	31.5405	0.334372		85234.4	23.6762	31.5405
23.7095	31.4971	0.222826		85354.4	23.7095	31.4971
23.7429	31.5879	0.351276		85474.4	23.7429	31.5879
23.7762	31.4081	0.447883		85594.4	23.7762	31.4081
23.8095	31.3792	0.203864		85714.3	23.8095	31.3792
23.8429	31.341	0.323999		85834.3	23.8429	31.341
23.8762	31.0944	0.273403		85954.3	23.8762	31.0944
23.9095	30.9992	0.624242		86074.3	23.9095	30.9992
23.9429	31.0041	0.533462		86194.3	23.9429	31.0041
23.9762	30.709	0.762562		86314.3	23.9762	30.709
24.0095	30.6344	0.725642		86434.3	24.0095	30.6344
24.0429	30.3804	0.606599		86554.3	24.0429	30.3804
24.0762	30.255	0.460914		86674.3	24.0762	30.255
24.1095	30.085	0.864199		86794.3	24.1095	30.085
24.1429	29.724	0.80491		86914.3	24.1429	29.724
24.1762	29.4166	0.853019		87034.3	24.1762	29.4166
24.2095	29.2467	0.823749		87154.3	24.2095	29.2467
24.2429	28.9585	0.943885		87274.3	24.2429	28.9585
24.2762	28.8097	0.90241		87394.3	24.2762	28.8097
24.3095	28.605	0.662946		87514.3	24.3095	28.605
24.3429	28.3061	0.760047		87634.3	24.3429	28.3061
24.3762	28.1749	0.706461		87754.3	24.3762	28.1749
24.4095	27.9073	0.797574		87874.3	24.4095	27.9073
24.4428	27.8198	0.689757		87994.3	24.4428	27.8198
24.4762	27.663	0.563017		88114.3	24.4762	27.663
24.5095	27.5013	0.53742		88234.2	24.5095	27.5013
24.5428	27.2179	0.566775		88354.2	24.5428	27.2179
24.5762	27.1097	0.440072		88474.2	24.5762	27.1097
24.6095	26.9135	0.526743		88594.2	24.6095	26.9135
24.6428	26.8883	0.493724		88714.2	24.6428	26.8883
24.6762	26.7103	0.305368		88834.2	24.6762	26.7103
24.7095	26.6367	0.406996		88954.2	24.7095	26.6367
24.7428	26.3183	0.386752		89074.2	24.7428	26.3183
24.7762	26.2169	0.362181		89194.2	24.7762	26.2169
24.8095	26.0673	0.393254		89314.2	24.8095	26.0673
24.8428	25.9288	0.477134		89434.2	24.8428	25.9288
24.8762	25.7161	0.21586		89554.2	24.8762	25.7161
24.9095	25.5713	0.504524		89674.2	24.9095	25.5713
24.9428	25.4742	0.509631		89794.2	24.9428	25.4742
24.9762	25.2876	0.417332		89914.2	24.9762	25.2876
25.0095	25.1128	0.478842		90034.2	25.0095	25.1128
25.0428	25.0221	0.413849		90154.2	25.0428	25.0221
25.0762	24.798	0.186543		90274.1	25.0762	24.798
25.1095	24.6832	0.422628		90394.1	25.1095	24.6832
25.1428	24.4159	0.411419		90514.1	25.1428	24.4159
25.1761	24.4239	0.293362		90634.1	25.1761	24.4239
25.2095	24.2104	0.228957		90754.1	25.2095	24.2104
25.2428	24.1097	0.371434		90874.1	25.2428	24.1097
25.2761	23.98	0.409758		90994.1	25.2761	23.98
25.3095	23.7327	0.136431		91114.1	25.3095	23.7327
25.3428	23.6939	0.229385		91234.1	25.3428	23.6939
25.3761	23.5242	0.110749		91354.1	25.3761	23.5242
25.4095	23.335	0.151911		91474.1	25.4095	23.335
25.4428	23.0677	0.362162		91594.1	25.4428	23.0677
25.4761	22.9764	0.122347		91714.1	25.4761	22.9764
25.5095	22.744	0.0364164		91834.1	25.5095	22.744
25.5428	22.665	0.125232		91954.1	25.5428	22.665
25.5761	22.5366	0.0754618		92074.1	25.5761	22.5366
25.6095	22.2675	0.00692833		92194.1	25.6095	22.2675
25.6428	22.1012	0.0375268		92314.1	25.6428	22.1012
25.6761	21.8582	0.0580651		92434.1	25.6761	21.8582
25.7095	21.7817	0.110901		92554.1	25.7095	21.7817
25.7428	21.5183	0.0681633		92674.1	25.7428	21.5183
25.7761	21.365	0.0306934		92794.1	25.7761	21.365
25.8095	21.2325	0.130347		92914.1	25.8095	21.2325
25.8428	21.0401	0.011911		93034	25.8428	21.0401
25.8761	20.7241	0.0162104		93154	25.8761	20.7241
25.9094	20.6256	0.078366		93274	25.9094	20.6256
25.9428	20.4003	0.220169		93394	25.9428	20.4003
25.9761	20.3062	0.171111		93514	25.9761	20.3062
26.0094	20.0405	0.296324		93634	26.0094	20.0405
26.0428	19.8977	0.231757		93754	26.0428	19.8977
26.0761	19.7097	0.138823		93874	26.0761	19.7097
26.1094	19.5124	0.182927		93994	26.1094	19.5124
26.1428	19.3271	0.299864		94114	26.1428	19.3271
26.1761	19.1528	0.411903		94234	26.1761	19.1528
26.2094	19.0016	0.409284		94354	26.2094	19.0016
26.2428	18.7773	0.409948		94474	26.2428	18.7773
26.2761	18.5558	0.348523		94594	26.2761	18.5558
26.3094	18.5166	0.150658		94714	26.3094	18.5166
26.3428	18.1324	0.255968		94834	26.3428	18.1324
26.3761	18.1198	0.342411		94953.9	26.3761	18.1198
26.4094	17.9453	0.375449		95073.9	26.4094	17.9453
26.4428	17.712	0.46006		95193.9	26.4428	17.712
26.4761	17.5335	0.464502		95313.9	26.4761	17.5335
26.5094	17.3735	0.413735		95433.9	26.5094	17.3735
26.5428	17.1534	0.392494		95553.9	26.5428	17.1534
26.5761	17.0896	0.485381		95673.9	26.5761	17.0896
26.6094	16.8764	0.496694		95793.9	26.6094	16.8764
26.6428	16.6015	0.486985		95913.9	26.6428	16.6015
26.6761	16.4322	0.631531		96033.9	26.6761	16.4322
26.7094	16.3389	0.433561		96153.9	26.7094	16.3389
26.7427	16.1203	0.376094		96273.9	26.7427	16.1203
26.7761	16.0018	0.559514		96393.9	26.7761	16.0018
26.8094	15.9028	0.556952		96513.9	26.8094	15.9028
26.8427	15.7298	0.490307		96633.9	26.8427	15.7298
26.8761	15.5893	0.45688		96753.9	26.8761	15.5893
26.9094	15.4251	0.438383		96873.9	26.9094	15.4251
26.9427	15.2152	0.497701		96993.9	26.9427	15.2152
26.9761	15.1339	0.51243		97113.9	26.9761	15.1339
27.0094	14.8661	0.54823		97233.9	27.0094	14.8661
27.0427	14.8064	0.54021		97353.9	27.0427	14.8064
27.0761	14.5938	0.458294		97473.9	27.0761	14.5938
27.1094	14.3262	0.512231		97593.9	27.1094	14.3262
27.1427	14.3484	0.454527		97713.9	27.1427	14.3484
27.1761	14.1842	0.430847		97833.8	27.1761	14.1842
27.2094	14.0525	0.519387		97953.8	27.2094	14.0525
27.2427	13.9301	0.470889		98073.8	27.2427	13.9301
27.2761	13.8243	0.504411		98193.8	27.2761	13.8243
27.3094	13.593	0.535977		98313.8	27.3094	13.593
27.3427	13.4859	0.537088		98433.8	27.3427	13.4859
27.3761	13.3742	0.608013		98553.8	27.3761	13.3742
27.4094	13.2135	0.574064		98673.8	27.4094	13.2135
27.4427	13.1091	0.362854		98793.8	27.4427	13.1091
27.4761	12.9849	0.599224		98913.8	27.4761	12.9849
27.5094	12.8084	0.616668		99033.8	27.5094	12.8084
27.5427	12.531	0.481272		99153.8	27.5427	12.531
27.5761	12.6571	0.535047		99273.8	27.5761	12.6571
27.6094	12.4819	0.582312		99393.8	27.6094	12.4819
27.6427	12.2841	0.442502		99513.8	27.6427	12.2841
27.676	12.2212	0.605346		99633.8	27.676	12.2212
27.7094	12.0861	0.566879		99753.8	27.7094	12.0861
27.7427	12.022	0.425352		99873.8	27.7427	12.022
27.776	11.9138	0.557237		99993.8	27.776	11.9138
27.8094	11.7668	0.517166		100114	27.8094	11.7668
27.8427	11.5919	0.521703		100234	27.8427	11.5919
27.876	11.5798	0.507144		100354	27.876	11.5798
27.9094	11.4145	0.400552		100474	27.9094	11.4145
27.9427	11.3393	0.60452		100594	27.9427	11.3393
27.976	11.1679	0.448557		100714	27.976	11.1679
28.0094	11.0527	0.532342		100834	28.0094	11.0527
28.0427	11.0265	0.55886		100954	28.0427	11.0265
28.076	10.8963	0.545126		101074	28.076	10.8963
28.1094	10.7924	0.512649		101194	28.1094	10.7924
28.1427	10.6911	0.544993		101314	28.1427	10.6911
28.176	10.5419	0.473784		101434	28.176	10.5419
28.2094	10.5271	0.468222		101554	28.2094	10.5271
28.2427	10.3597	0.549359		101674	28.2427	10.3597
28.276	10.2313	0.461854		101794	28.276	10.2313
28.3094	10.2655	0.489937		101914	28.3094	10.2655
28.3427	10.1582	0.406864		102034	28.3427	10.1582
28.376	10.1029	0.382121		102154	28.376	10.1029
28.4094	9.96111	0.53256		102274	28.4094	9.96111
28.4427	9.91337	0.452325		102394	28.4427	9.91337
28.476	9.76594	0.52362		102514	28.476	9.76594
28.5093	9.65598	0.518182		102634	28.5093	9.65598
28.5427	9.62573	0.516103		102754	28.5427	9.62573
28.576	9.54404	0.431103		102874	28.576	9.54404
28.6093	9.48892	0.487953		102994	28.6093	9.48892
28.6427	9.38101	0.358242		103114	28.6427	9.38101
28.676	9.34005	0.447836		103234	28.676	9.34005
28.7093	9.3595	0.393946		103354	28.7093	9.3595
28.7427	9.21583	0.401881		103474	28.7427	9.21583
28.776	9.12042	0.389049		103594	28.776	9.12042
28.8093	9.00464	0.428787		103714	28.8093	9.00464
28.8427	8.945	0.349539		103834	28.8427	8.945
28.876	8.87679	0.456558		103954	28.876	8.87679
28.9093	8.80077	0.384655		104074	28.9093	8.80077
28.9427	8.71399	0.330604		104194	28.9427	8.71399
28.976	8.71233	0.414741		104314	28.976	8.71233
29.0093	8.62778	0.320601		104434	29.0093	8.62778
29.0427	8.59824	0.444163		104554	29.0427	8.59824
29.076	8.50889	0.333063		104674	29.076	8.50889
29.1093	8.47308	0.32566		104794	29.1093	8.47308
29.1427	8.37899	0.413877		104914	29.1427	8.37899
29.176	8.29433	0.311964		105034	29.176	8.29433
29.2093	8.27309	0.368397		105154	29.2093	8.27309
29.2427	8.24873	0.326324		105274	29.2427	8.24873
29.276	8.14624	0.402669		105394	29.276	8.14624
29.3093	8.07771	0.343911		105514	29.3093	8.07771
29.3426	8.042	0.344281		105634	29.3426	8.042
29.376	7.92378	0.337334		105754	29.376	7.92378
29.4093	7.98171	0.35567		105874	29.4093	7.98171
29.4426	7.86646	0.365635		105994	29.4426	7.86646
29.476	7.78443	0.254725		106114	29.476	7.78443
29.5093	7.78171	0.327178		106234	29.5093	7.78171
29.5426	7.6978	0.353496		106354	29.5426	7.6978
29.576	7.62051	0.254364		106473	29.576	7.62051
29.6093	7.62711	0.34001		106594	29.6093	7.62711
29.6426	7.53005	0.340086		106713	29.6426	7.53005
29.676	7.46086	0.371966		106833	29.676	7.46086
29.7093	7.47811	0.289528		106953	29.7093	7.47811
29.7426	7.43773	0.283302		107073	29.7426	7.43773
29.776	7.30914	0.182841		107193	29.776	7.30914
29.8093	7.38434	0.332427		107313	29.8093	7.38434
29.8426	7.31714	0.163622		107433	29.8426	7.31714
29.876	7.23517	0.26899		107553	29.876	7.23517
29.9093	7.16454	0.189456		107673	29.9093	7.16454
29.9426	7.12827	0.288237		107793	29.9426	7.12827
29.976	7.12425	0.33087		107913	29.976	7.12425
30.0093	7.0937	0.305473		108033	30.0093	7.0937
30.0426	7.06246	0.368122		108153	30.0426	7.06246
30.076	6.97427	0.205249		108273	30.076	6.97427
30.1093	6.95565	0.181456		108393	30.1093	6.95565
30.1426	6.91615	0.313825		108513	30.1426	6.91615
30.1759	6.86597	0.186903		108633	30.1759	6.86597
30.2093	6.84746	0.242112		108753	30.2093	6.84746
30.2426	6.74134	0.320952		108873	30.2426	6.74134
30.2759	6.80486	0.275975		108993	30.2759	6.80486
30.3093	6.65123	0.292717		109113	30.3093	6.65123
30.3426	6.71741	0.241334		109233	30.3426	6.71741
30.3759	6.68143	0.220976		109353	30.3759	6.68143
30.4093	6.59869	0.26675		109473	30.4093	6.59869
30.4426	6.56998	0.2414		109593	30.4426	6.56998
30.4759	6.49999	0.282325		109713	30.4759	6.49999
30.5093	6.46665	0.252969		109833	30.5093	6.46665
30.5426	6.42784	0.226063		109953	30.5426	6.42784
30.5759	6.41065	0.242453		110073	30.5759	6.41065
30.6093	6.45598	0.207366		110193	30.6093	6.45598
30.6426	6.35069	0.208524		110313	30.6426	6.35069
30.6759	6.39037	0.302796		110433	30.6759	6.39037
30.737	6.32996	0.163955		110653	30.737	6.32996
30.7701	5.74051	0.398635		110772	30.7701	5.74051
30.8034	5.36248	0.270992		110892	30.8034	5.36248
30.8367	5.10575	0.174983		111012	30.8367	5.10575
30.8701	5.23807	0.280721		111132	30.8701	5.23807
30.9034	5.79902	0.178694		111252	30.9034	5.79902
30.9367	7.01074	0.193243		111372	30.9367	7.01074
30.9701	8.79404	0.0775498		111492	30.9701	8.79404
31.0034	10.8739	0.0174537		111612	31.0034	10.8739
31.0367	13.0387	0.125915		111732	31.0367	13.0387
31.0701	15.1653	0.107095		111852	31.0701	15.1653
31.1034	17.0101	0.0696724		111972	31.1034	17.0101
31.1367	18.6654	0.165369		112092	31.1367	18.6654
31.1701	19.7922	0.344689		112212	31.1701	19.7922
31.2034	20.8328	0.320326		112332	31.2034	20.8328
31.2367	21.6211	0.337466		112452	31.2367	21.6211
31.2701	22.4228	0.376275		112572	31.2701	22.4228
31.3034	23.1722	0.420322		112692	31.3034	23.1722
31.3367	23.808	0.469902		112812	31.3367	23.808
31.37	24.3306	0.425285		112932	31.37	24.3306
31.4034	24.8666	0.610841		113052	31.4034	24.8666
31.4367	25.3274	0.455153		113172	31.4367	25.3274
31.47	25.5865	0.531327		113292	31.47	25.5865
31.5034	26.0869	0.502826		113412	31.5034	26.0869
31.5367	26.4792	0.329485		113532	31.5367	26.4792
31.57	26.7612	0.474998		113652	31.57	26.7612
31.6034	27.184	0.500311		113772	31.6034	27.184
31.6367	27.3483	0.679953		113892	31.6367	27.3483
31.67	27.7815	0.68039		114012	31.67	27.7815
31.7034	28.0612	0.65113		114132	31.7034	28.0612
31.7367	28.1125	0.644619		114252	31.7367	28.1125
31.77	28.5403	0.634834		114372	31.77	28.5403
31.8034	28.6448	0.626947		114492	31.8034	28.6448
31.8367	28.9426	0.475482		114612	31.8367	28.9426
31.87	29.1854	0.605175		114732	31.87	29.1854
31.9034	29.4309	0.601407		114852	31.9034	29.4309
31.9367	29.487	0.649165		114972	31.9367	29.487
31.97	29.7721	0.838631		115092	31.97	29.7721
32.0033	29.9483	0.665708		115212	32.0033	29.9483
32.0367	30.0873	0.542962		115332	32.0367	30.0873
32.07	30.1374	0.492452		115452	32.07	30.1374
32.1033	30.295	0.623056		115572	32.1033	30.295
32.1367	30.3791	0.776286		115692	32.1367	30.3791
32.17	30.5209	0.575763		115812	32.17	30.5209
32.2033	30.5534	0.685003		115932	32.2033	30.5534
32.2367	30.8186	0.780443		116052	32.2367	30.8186
32.27	30.8045	0.741957		116172	32.27	30.8045
32.3033	30.996	0.590654		116292	32.3033	30.996
32.3367	30.9654	0.689871		116412	32.3367	30.9654
32.37	31.0854	0.756697		116532	32.37	31.0854
32.4033	30.8996	0.752445		116652	32.4033	30.8996
32.4367	31.1955	0.743485		116772	32.4367	31.1955
32.47	30.9866	0.542981		116892	32.47	30.9866
32.5033	31.2187	0.720869		117012	32.5033	31.2187
32.5367	31.215	0.649735		117132	32.5367	31.215
32.57	31.3176	0.649668		117252	32.57	31.3176
32.6033	31.2542	0.734194		117372	32.6033	31.2542
32.6367	31.2618	0.644638		117492	32.6367	31.2618
32.67	31.2896	0.549378		117612	32.67	31.2896
32.7033	31.2078	0.63956		117732	32.7033	31.2078
32.7367	31.2706	0.601673		117852	32.7367	31.2706
32.77	31.214	0.44514		117972	32.77	31.214
32.8033	31.3368	0.370732		118092	32.8033	31.3368
32.8367	31.1891	0.386211		118212	32.8367	31.1891
32.87	31.1989	0.410565		118332	32.87	31.1989
32.9033	31.1811	0.300946		118452	32.9033	31.1811
32.9366	31.1525	0.527027		118572	32.9366	31.1525
32.97	31.134	0.263314		118692	32.97	31.134
33.0033	31.1611	0.214693		118812	33.0033	31.1611
33.0366	30.9535	0.337922		118932	33.0366	30.9535
33.07	30.9429	0.235886		119052	33.07	30.9429
33.1033	30.9081	0.236787		119172	33.1033	30.9081
33.1366	30.6823	0.205078		119292	33.1366	30.6823
33.17	30.4304	0.000787741		119412	33.17	30.4304
33.2033	30.3041	0.137171		119532	33.2033	30.3041
33.2366	30.2242	0.0550185		119652	33.2366	30.2242
33.27	30.2288	0.19889		119772	33.27	30.2288
33.3033	30.0854	0.515059		119892	33.3033	30.0854
33.3366	29.7565	0.286377		120012	33.3366	29.7565
33.37	29.6487	0.309487		120132	33.37	29.6487
33.4033	29.5242	0.316624		120252	33.4033	29.5242
33.4366	29.3688	0.264681		120372	33.4366	29.3688
33.47	29.105	0.326485		120492	33.47	29.105
33.5033	28.8348	0.252144		120612	33.5033	28.8348
33.5366	28.6914	0.352035		120732	33.5366	28.6914
33.57	28.5364	0.405003		120852	33.57	28.5364
33.6033	28.3776	0.305055		120972	33.6033	28.3776
33.6366	28.2208	0.29452		121092	33.6366	28.2208
33.67	28.0103	0.302018		121212	33.67	28.0103
33.7033	27.8732	0.110682		121332	33.7033	27.8732
33.7366	27.6887	0.142164		121452	33.7366	27.6887
33.7699	27.6316	0.0487355		121572	33.7699	27.6316
33.8033	27.3534	0.0750252		121692	33.8033	27.3534
33.8366	27.3394	0.0287668		121812	33.8366	27.3394
33.8699	27.1608	0.0295071		121932	33.8699	27.1608
33.9033	27.1275	0.0536803		122052	33.9033	27.1275
33.9366	26.893	0.00888344		122172	33.9366	26.893
33.9699	26.8254	0.185831		122292	33.9699	26.8254
34.0033	26.5997	0.0647466		122412	34.0033	26.5997
34.0366	26.418	0.108319		122532	34.0366	26.418
34.0699	26.3165	0.0967023		122652	34.0699	26.3165
34.1033	26.3408	0.151284		122772	34.1033	26.3408
34.1366	26.2508	0.00645378		122892	34.1366	26.2508
34.1699	26.0553	0.101154		123012	34.1699	26.0553
34.2033	25.9776	0.108205		123132	34.2033	25.9776
34.2366	25.6743	0.0938741		123252	34.2366	25.6743
34.2699	25.6795	0.000531488		123372	34.2699	25.6795
34.3033	25.5256	0.282989		123492	34.3033	25.5256
34.3366	25.4868	0.2509		123612	34.3366	25.4868
34.3699	25.3175	0.334581		123732	34.3699	25.3175
34.4033	25.2079	0.355053		123852	34.4033	25.2079
34.4366	24.951	0.391137		123972	34.4366	24.951
34.4699	24.986	0.476223		124092	34.4699	24.986
34.5032	24.6675	0.420056		124212	34.5032	24.6675
34.5366	24.634	0.517612		124332	34.5366	24.634
34.5699	24.4684	0.527568		124452	34.5699	24.4684
34.6032	24.3679	0.548277		124572	34.6032	24.3679
34.6366	24.2276	0.46435		124692	34.6366	24.2276
34.6699	24.1001	0.520621		124812	34.6699	24.1001
34.7032	24.0133	0.743713		124932	34.7032	24.0133
34.7366	23.8316	0.713105		125052	34.7366	23.8316
34.7699	23.6002	0.668261		125172	34.7699	23.6002
34.8032	23.4645	0.794252		125292	34.8032	23.4645
34.8366	23.2861	0.74042		125412	34.8366	23.2861
34.8699	23.2107	0.575288		125532	34.8699	23.2107
34.9032	23.0227	0.762087		125652	34.9032	23.0227
34.9366	22.9615	0.919797		125772	34.9366	22.9615
34.9699	22.6241	0.813926		125892	34.9699	22.6241
35.0032	22.5571	1.01681		126012	35.0032	22.5571
35.0366	22.3606	0.830412		126132	35.0366	22.3606
35.0699	22.2266	1.01991		126252	35.0699	22.2266
35.1032	22.0663	1.01705		126372	35.1032	22.0663
35.1366	21.9286	0.918943		126492	35.1366	21.9286
35.1699	21.7338	1.01232		126612	35.1699	21.7338
35.2032	21.5322	0.930692		126732	35.2032	21.5322
35.2365	21.3464	0.940126		126852	35.2365	21.3464
35.2699	21.1447	0.850722		126972	35.2699	21.1447
35.3032	20.925	1.00044		127092	35.3032	20.925
35.3365	20.8598	0.915868		127212	35.3365	20.8598
35.3699	20.6428	1.054		127332	35.3699	20.6428
35.4032	20.5649	1.19314		127452	35.4032	20.5649
35.4365	20.3434	1.0579		127572	35.4365	20.3434
35.4699	20.1146	1.06751		127692	35.4699	20.1146
35.5032	19.9572	1.00775		127812	35.5032	19.9572
35.5365	19.9123	1.07911		127932	35.5365	19.9123
35.5699	19.688	1.07977		128052	35.5699	19.688
35.6032	19.4932	1.2392		128172	35.6032	19.4932
35.6365	19.3227	1.15579		128292	35.6365	19.3227
35.6699	19.108	1.0531		128412	35.6699	19.108
35.7032	19.0842	1.06025		128531	35.7032	19.0842
35.7365	18.8266	1.17402		128652	35.7365	18.8266
35.7699	18.7069	1.1243		128771	35.7699	18.7069
35.8032	18.6249	1.15584		128891	35.8032	18.6249
35.8365	18.2453	1.1227		129011	35.8365	18.2453
35.8699	18.1274	1.21289		129131	35.8699	18.1274
35.9032	18	0.98684		129251	35.9032	18
35.9365	18.0514	1.14099		129371	35.9365	18.0514
35.9698	17.6863	1.16391		129491	35.9698	17.6863
36.0032	17.6453	1.24573		129611	36.0032	17.6453
36.0365	17.565	1.06105		129731	36.0365	17.565
36.0698	17.2795	1.07956		129851	36.0698	17.2795
36.1032	17.15	0.906548		129971	36.1032	17.15
36.1365	17.031	1.19097		130091	36.1365	17.031
36.1698	16.8975	1.13441		130211	36.1698	16.8975
36.2032	16.6377	1.23		130331	36.2032	16.6377
36.2365	16.5032	1.09312		130451	36.2365	16.5032
36.2698	16.3203	1.04305		130571	36.2698	16.3203
36.3032	16.2781	0.970734		130691	36.3032	16.2781
36.3365	15.9848	1.1561		130811	36.3365	15.9848
36.3698	15.9478	1.05801		130931	36.3698	15.9478
36.4032	15.7952	1.15767		131051	36.4032	15.7952
36.4365	15.6464	1.12014		131171	36.4365	15.6464
36.4698	15.5368	1.14579		131291	36.4698	15.5368
36.5032	15.2119	1.1568		131411	36.5032	15.2119
36.5365	15.1884	1.18469		131531	36.5365	15.1884
36.5698	15.1176	1.0922		131651	36.5698	15.1176
36.6032	14.8954	1.18487		131771	36.6032	14.8954
36.6365	14.8528	1.00763		131891	36.6365	14.8528
36.6698	14.7702	0.921315		132011	36.6698	14.7702
36.7032	14.6015	1.18891		132131	36.7032	14.6015
36.7365	14.3539	1.01932		132251	36.7365	14.3539
36.7698	14.3315	1.06148		132371	36.7698	14.3315
36.8032	14.2397	1.04615		132491	36.8032	14.2397
36.8365	14.0311	0.990238		132611	36.8365	14.0311
36.8698	13.8131	1.05064		132731	36.8698	13.8131
36.9031	13.9301	0.964309		132851	36.9031	13.9301
36.9365	13.7208	1.00163		132971	36.9365	13.7208
36.9698	13.4059	1.00901		133091	36.9698	13.4059
37.0031	13.4115	1.08816		133211	37.0031	13.4115
37.0365	13.3617	0.915915		133331	37.0365	13.3617
37.0698	13.2207	1.06249		133451	37.0698	13.2207
37.1031	13.0954	0.999672		133571	37.1031	13.0954
37.1365	13.0314	1.01097		133691	37.1365	13.0314
37.1698	12.9124	1.15293		133811	37.1698	12.9124
37.2031	12.8379	0.991709		133931	37.2031	12.8379
37.2365	12.6295	0.877525		134051	37.2365	12.6295
37.2698	12.5607	0.869268		134171	37.2698	12.5607
37.3031	12.404	0.929962		134291	37.3031	12.404
37.3365	12.3401	1.02026		134411	37.3365	12.3401
37.3698	12.2505	0.959658		134531	37.3698	12.2505
37.4031	12.1211	0.865652		134651	37.4031	12.1211
37.4365	12.0813	0.97211		134771	37.4365	12.0813
37.4698	11.9188	0.943296		134891	37.4698	11.9188
37.5031	11.7758	0.858002		135011	37.5031	11.7758
37.5365	11.7417	0.842873		135131	37.5365	11.7417
37.5698	11.6616	0.742375		135251	37.5698	11.6616
37.6031	11.468	0.783983		135371	37.6031	11.468
37.6365	11.4643	0.923755		135491	37.6365	11.4643
37.6698	11.3002	0.836619		135611	37.6698	11.3002
37.7031	11.2257	0.812674		135731	37.7031	11.2257
37.7364	11.1122	0.817504		135851	37.7364	11.1122
37.7698	11.0695	0.838413		135971	37.7698	11.0695
37.8031	10.9411	0.753498		136091	37.8031	10.9411
37.8364	10.9927	0.778146		136211	37.8364	10.9927
37.8698	10.8329	0.748107		136331	37.8698	10.8329
37.9031	10.7052	0.638602		136451	37.9031	10.7052
37.9364	10.6338	0.7818		136571	37.9364	10.6338
37.9698	10.4925	0.765191		136691	37.9698	10.4925
38.0031	10.4925	0.83642		136811	38.0031	10.4925
38.0364	10.3442	0.626662		136931	38.0364	10.3442
38.0698	10.3121	0.764403		137051	38.0698	10.3121
38.1031	10.2362	0.702864		137171	38.1031	10.2362
38.1364	10.2266	0.737582		137291	38.1364	10.2266
38.1698	10.1099	0.704772		137411	38.1698	10.1099
38.2031	10.0357	0.777966		137531	38.2031	10.0357
38.2364	9.99109	0.58514		137651	38.2364	9.99109
38.2698	9.87199	0.793151		137771	38.2698	9.87199
38.3031	9.7865	0.626463		137891	38.3031	9.7865
38.3364	9.72248	0.632575		138011	38.3364	9.72248
38.3697	9.68157	0.656122		138131	38.3697	9.68157
38.4031	9.64274	0.697853		138251	38.4031	9.64274
38.4364	9.52715	0.681909		138371	38.4364	9.52715
38.4697	9.49799	0.622875		138491	38.4697	9.49799
38.5031	9.38453	0.559068		138611	38.5031	9.38453
38.5364	9.41472	0.627194		138731	38.5364	9.41472
38.5697	9.2943	0.662927		138851	38.5697	9.2943
38.6031	9.17448	0.674069		138971	38.6031	9.17448
38.6364	9.12664	0.657289		139091	38.6364	9.12664
38.6697	9.05133	0.639798		139211	38.6697	9.05133
38.7031	8.99087	0.709461		139331	38.7031	8.99087
38.7364	8.91447	0.537828		139451	38.7364	8.91447
38.7697	8.99443	0.630554		139571	38.7697	8.99443
38.8031	8.81029	0.624489		139691	38.8031	8.81029
38.8364	8.78823	0.547509		139811	38.8364	8.78823
38.8697	8.67057	0.584608		139931	38.8697	8.67057
38.9031	8.66184	0.546825		140051	38.9031	8.66184
38.9364	8.62471	0.649469		140171	38.9364	8.62471
38.9697	8.50501	0.528517		140291	38.9697	8.50501
39.0031	8.52697	0.597725		140411	39.0031	8.52697
39.0364	8.40072	0.536176		140531	39.0364	8.40072
39.0697	8.37224	0.528963		140651	39.0697	8.37224
39.103	8.36283	0.368131		140771	39.103	8.36283
39.1364	8.19725	0.523136		140891	39.1364	8.19725
39.1697	8.24352	0.489368		141011	39.1697	8.24352
39.203	8.12603	0.468193		141131	39.203	8.12603
39.2364	8.07573	0.544595		141251	39.2364	8.07573
39.2697	8.0388	0.591556		141371	39.2697	8.0388
39.303	8.05402	0.564753		141491	39.303	8.05402
39.3364	7.95907	0.445738		141611	39.3364	7.95907
39.3697	7.97236	0.411115		141731	39.3697	7.97236
39.403	7.84398	0.468658		141851	39.403	7.84398
39.4364	7.83929	0.5307		141971	39.4364	7.83929
39.4697	7.80102	0.54525		142091	39.4697	7.80102
39.503	7.71733	0.447247		142211	39.503	7.71733
39.5364	7.74951	0.457146		142331	39.5364	7.74951
39.5697	7.59934	0.387208		142451	39.5697	7.59934
39.603	7.58948	0.403788		142571	39.603	7.58948
39.6364	7.5972	0.363841		142691	39.6364	7.5972
39.6697	7.58648	0.384285		142811	39.6697	7.58648
39.703	7.48125	0.390625		142931	39.703	7.48125
39.7364	7.41426	0.379824		143051	39.7364	7.41426
39.7697	7.36477	0.447181		143171	39.7697	7.36477
39.803	7.44014	0.398625		143291	39.803	7.44014
39.8364	7.28745	0.416687		143411	39.8364	7.28745
39.8697	7.27326	0.452581		143531	39.8697	7.27326
39.903	7.2588	0.396518		143651	39.903	7.2588
39.9363	7.28218	0.363452		143771	39.9363	7.28218
39.9697	7.18678	0.42185		143891	39.9697	7.18678
40.003	7.19088	0.455628		144011	40.003	7.19088
40.0363	7.05196	0.335473		144131	40.0363	7.05196
40.0697	7.0104	0.378429		144251	40.0697	7.0104
40.103	7.05263	0.316065		144371	40.103	7.05263
40.1363	6.97185	0.37225		144491	40.1363	6.97185
40.1697	6.98831	0.370086		144611	40.1697	6.98831
40.203	6.96789	0.348836		144731	40.203	6.96789
40.2363	6.86342	0.343541		144851	40.2363	6.86342
40.2697	6.87548	0.28428		144971	40.2697	6.87548
40.303	6.83877	0.278149		145091	40.303	6.83877
40.3363	6.83011	0.316776		145211	40.3363	6.83011
40.3697	6.75903	0.343427		145331	40.3697	6.75903
40.403	6.71348	0.220511		145451	40.403	6.71348
40.4363	6.70979	0.360282		145571	40.4363	6.70979
40.4697	6.72397	0.253159		145691	40.4697	6.72397
40.503	6.64497	0.30421		145811	40.503	6.64497
40.5363	6.62392	0.376189		145931	40.5363	6.62392
40.5697	6.54097	0.335189		146051	40.5697	6.54097
40.603	6.5458	0.283511		146171	40.603	6.5458
40.6363	6.52241	0.316577		146291	40.6363	6.52241
40.6697	6.47408	0.332161		146411	40.6697	6.47408
40.703	6.47095	0.302293		146531	40.703	6.47095
40.7363	6.45422	0.2125		146651	40.7363	6.45422
40.7696	6.48101	0.301259		146771	40.7696	6.48101
40.803	6.40556	0.344632		146891	40.803	6.40556
40.8363	6.36136	0.325356		147011	40.8363	6.36136
40.8696	6.34329	0.203152		147131	40.8696	6.34329
40.903	6.36122	0.314992		147251	40.903	6.36122
40.9363	6.2843	0.244361		147371	40.9363	6.2843
40.9696	6.28792	0.170636		147491	40.9696	6.28792
41.003	6.28358	0.329817		147611	41.003	6.28358
41.0363	6.23146	0.195075		147731	41.0363	6.23146
41.0696	6.18863	0.210801		147851	41.0696	6.18863
41.103	6.20759	0.260505		147971	41.103	6.20759
41.1363	6.12213	0.167637		148091	41.1363	6.12213
41.1696	6.1736	0.181921		148211	41.1696	6.1736
41.203	6.0274	0.206625		148331	41.203	6.0274
41.2363	6.1296	0.24942		148451	41.2363	6.1296
41.2696	6.03057	0.239084		148571	41.2696	6.03057
41.303	5.95375	0.247455		148691	41.303	5.95375
41.3363	5.97571	0.245434		148811	41.3363	5.97571
41.3696	5.98376	0.160168		148931	41.3696	5.98376
41.403	5.92821	0.254564		149051	41.403	5.92821
41.4363	5.93286	0.189931		149171	41.4363	5.93286
41.4696	5.92597	0.223424		149291	41.4696	5.92597
41.5029	5.87754	0.302464		149411	41.5029	5.87754
41.5363	5.8331	0.193822		149531	41.5363	5.8331
41.5696	5.87457	0.214323		149651	41.5696	5.87457
41.6029	5.85142	0.265526		149771	41.6029	5.85142
41.6363	5.79123	0.213459		149891	41.6363	5.79123
41.6696	5.78349	0.182177		150011	41.6696	5.78349
41.7029	5.82057	0.216809		150131	41.7029	5.82057
41.7363	5.71507	0.131192		150251	41.7363	5.71507
41.7696	5.67963	0.15229		150371	41.7696	5.67963
41.8029	5.74926	0.225322		150491	41.8029	5.74926
41.8363	5.7215	0.203883		150611	41.8363	5.7215
41.8696	5.70465	0.174954		150731	41.8696	5.70465
41.9029	5.65984	0.180269		150851	41.9029	5.65984
41.9363	5.6192	0.153315		150971	41.9363	5.6192
41.9696	5.6761	0.233788		151091	41.9696	5.6761
42.0029	5.56165	0.234709		151211	42.0029	5.56165
42.0363	5.66198	0.203636		151331	42.0363	5.66198
42.0696	5.59855	0.185157		151451	42.0696	5.59855
42.1029	5.52167	0.188346		151571	42.1029	5.52167
42.1363	5.51607	0.109202		151691	42.1363	5.51607
42.1696	5.51314	0.166109		151811	42.1696	5.51314
42.2029	5.4792	0.232573		151931	42.2029	5.4792
42.2362	5.45644	0.101182		152050	42.2362	5.45644
42.2696	5.46237	0.135007		152170	42.2696	5.46237
42.3029	5.43123	0.20543		152290	42.3029	5.43123
42.3362	5.46454	0.160965		152410	42.3362	5.46454
42.3696	5.46428	0.211466		152530	42.3696	5.46428
42.4029	5.40784	0.167267		152650	42.4029	5.40784
42.4362	5.37587	0.172914		152770	42.4362	5.37587
42.4696	5.39852	0.225303		152890	42.4696	5.39852
42.5029	5.35197	0.0958861		153010	42.5029	5.35197
42.5362	5.38327	0.249515		153130	42.5362	5.38327
42.5696	5.35538	0.146482		153250	42.5696	5.35538
42.6029	5.27939	0.148399		153370	42.6029	5.27939
42.6362	5.27146	0.101571		153490	42.6362	5.27146
42.6696	5.30647	0.118019		153610	42.6696	5.30647
42.7029	5.2674	0.141613		153730	42.7029	5.2674
42.7362	5.2728	0.133982		153850	42.7362	5.2728
42.7696	5.19818	0.170902		153970	42.7696	5.19818
42.8029	5.21167	0.151825		154090	42.8029	5.21167
42.8362	5.18118	0.0603808		154210	42.8362	5.18118
42.8696	5.19069	0.157757		154330	42.8696	5.19069
42.9029	5.18242	0.0850191		154450	42.9029	5.18242
42.9362	5.19872	0.212358		154570	42.9362	5.19872
42.9696	5.17064	0.165008		154690	42.9696	5.17064
43.0029	5.17673	0.14056		154810	43.0029	5.17673
43.0362	5.12972	0.117326		154930	43.0362	5.12972
43.0695	5.10171	0.0751581		155050	43.0695	5.10171
43.1029	5.12693	0.113368		155170	43.1029	5.12693
43.1362	5.08802	0.0786887		155290	43.1362	5.08802
43.1695	5.06457	0.106573		155410	43.1695	5.06457
43.2029	5.04058	0.0930009		155530	43.2029	5.04058
43.2362	5.04412	0.153961		155650	43.2362	5.04412
43.2695	5.03639	0.193908		155770	43.2695	5.03639
43.3029	5.0657	0.123438		155890	43.3029	5.0657
43.3362	5.01521	0.184293		156010	43.3362	5.01521
43.3695	5.0123	0.101334		156130	43.3695	5.0123
43.4029	4.90734	0.128402		156250	43.4029	4.90734
43.4362	4.94186	0.177213		156370	43.4362	4.94186
43.4695	4.98116	0.100527		156490	43.4695	4.98116
43.5029	4.94348	0.0904858		156610	43.5029	4.94348
43.5362	4.90874	0.0947662		156730	43.5362	4.90874
43.5695	4.88848	0.0864712		156850	43.5695	4.88848
43.6029	4.89665	0.151436		156970	43.6029	4.89665
43.6362	4.87253	0.1275		157090	43.6362	4.87253
43.6695	4.86403	0.107854		157210	43.6695	4.86403
43.7029	4.91403	0.0793625		157330	43.7029	4.91403
43.7362	4.82735	0.0330851		157450	43.7362	4.82735
43.7695	4.87752	0.0887775		157570	43.7695	4.87752
43.8029	4.85307	0.0389315		157690	43.8029	4.85307
43.8362	4.81273	0.106525		157810	43.8362	4.81273
43.8695	4.78199	0.136811		157930	43.8695	4.78199
43.9028	4.74571	0.0931338		158050	43.9028	4.74571
43.9362	4.8102	0.0520668		158170	43.9362	4.8102
43.9695	4.80444	0.102425		158290	43.9695	4.80444
44.0028	4.79145	0.160367		158410	44.0028	4.79145
44.0362	4.83508	0.064367		158530	44.0362	4.83508
44.0695	4.78302	0.0746741		158650	44.0695	4.78302
44.1028	4.73505	0.118759		158770	44.1028	4.73505
44.1362	4.76707	0.115703		158890	44.1362	4.76707
44.1695	4.75258	0.128278		159010	44.1695	4.75258
44.2028	4.76457	0.135064		159130	44.2028	4.76457
44.2362	4.6749	0.140512		159250	44.2362	4.6749
44.2695	4.72826	0.0887965		159370	44.2695	4.72826
44.3028	4.69005	0.108528		159490	44.3028	4.69005
44.3362	4.67017	0.128734		159610	44.3362	4.67017
44.3695	4.61683	0.0405829		159730	44.3695	4.61683
44.4028	4.63905	0.130518		159850	44.4028	4.63905
44.4362	4.6684	0.133869		159970	44.4362	4.6684
44.4695	4.69348	0.0904858		160090	44.4695	4.69348
44.5028	4.61216	0.0339868		160210	44.5028	4.61216
44.5362	4.60311	0.112751		160330	44.5362	4.60311
44.5695	4.58562	0.105823		160450	44.5695	4.58562
44.6028	4.63179	0.13551		160570	44.6028	4.63179
44.6361	4.62922	0.0784609		160690	44.6361	4.62922
44.6695	4.63672	0.0916057		160810	44.6695	4.63672
44.7028	4.54075	0.105956		160930	44.7028	4.54075
44.7361	4.56373	0.113027		161050	44.7361	4.56373
44.7695	4.58708	0.0773695		161170	44.7695	4.58708
44.8028	4.54021	0.0644999		161290	44.8028	4.54021
44.8361	4.55864	0.143976		161410	44.8361	4.55864
44.8695	4.55617	0.0946998		161530	44.8695	4.55617
44.9028	4.52606	0.102985		161650	44.9028	4.52606
44.9361	4.50864	0.101239		161770	44.9361	4.50864
44.9695	4.504	0.0260049		161890	44.9695	4.504
45.0028	4.49218	0.103403		162010	45.0028	4.49218
45.0361	4.45737	0.102501		162130	45.0361	4.45737
45.0695	4.44158	0.0852564		162250	45.0695	4.44158
45.1028	4.48492	0.108395		162370	45.1028	4.48492
45.1361	4.47689	0.125023		162490	45.1361	4.47689
45.1695	4.43639	0.108433		162610	45.1695	4.43639
45.2028	4.43032	0.0642436		162730	45.2028	4.43032
45.2361	4.44602	0.144944		162850	45.2361	4.44602
45.2695	4.43529	0.0941588		162970	45.2695	4.43529
45.3028	4.49001	0.0774454		163090	45.3028	4.49001
45.3361	4.43798	0.0903435		163210	45.3361	4.43798
45.3695	4.43296	0.126475		163330	45.3695	4.43296
45.4028	4.39258	0.120249		163450	45.4028	4.39258
45.4361	4.3574	0.0196176		163570	45.4361	4.3574
45.4694	4.36579	0.0314907		163690	45.4694	4.36579
45.5028	4.34594	0.0542877		163810	45.5028	4.34594
45.5361	4.36626	0.0677647		163930	45.5361	4.36626
45.5694	4.38475	0.0811943		164050	45.5694	4.38475

## Sheet: Fig 3e
	40 µM ATP		60 µM ATP		80 µM ATP					Measure 1			Measure 2
Time (h)	Average normalized FI	SD	Average normalized FI	SD	Average normalized FI	SD			Time[s]	40 µM ATP	60 µM ATP	80 µM ATP	40 µM ATP	60 µM ATP	80 µM ATP
0	1	0	1	0	1	0			0	321	305	322	305	300	321
0.0793717	0.991395	0.034198	0.97694	0.0137557	1.01245	0.00442617			285.738	326	295	325	295	296	326
0.112511	0.912696	0.0307312	0.930628	0.00853938	0.962685	0.00871552			405.041	286	282	308	285	281	311
0.145847	0.935652	0.0249172	0.935683	0.0249613	0.937825	0.0306548			525.048	306	280	295	280	286	308
0.179178	0.971391	0.00800239	0.976803	0.00962129	0.947152	0.0262766			645.041	310	300	299	298	291	310
0.21251	1.05877	0.0698982	1.03964	0.00421173	0.996899	0.00879078			765.037	324	318	319	338	311	322
0.245843	1.09992	0.0487944	1.0794	0.0102782	1.02958	0.0286572			885.035	342	327	325	346	326	337
0.279175	1.10476	0.0512283	1.10921	0.0199767	1.05452	0.0770989			1005.03	343	334	322	348	337	356
0.312506	1.17239	0.0807823	1.18522	0.01619	1.08401	0.0221788			1125.02	358	358	344	375	359	353
0.345834	1.18141	0.0494805	1.28639	0.0758111	1.13073	0.0838647			1245	368	376	345	371	402	382
0.379168	1.27313	0.174789	1.38902	0.100386	1.09652	0.0837894			1365	369	402	334	426	438	371
0.4125	1.32141	0.194607	1.49669	0.141383	1.13379	0.0398834			1485	380	426	356	445	479	373
0.445827	1.42814	0.178133	1.5579	0.149111	1.16188	0.123522			1604.98	418	443	346	474	499	401
0.479161	1.40969	0.21813	1.70325	0.132109	1.21159	0.0752449			1724.98	403	491	373	477	539	406
0.512495	1.52978	0.233767	1.84268	0.231916	1.21938	0.0862591			1844.98	438	512	373	517	602	411
0.545826	1.59503	0.308417	1.95978	0.188871	1.23186	0.121477			1964.97	442	557	369	553	628	423
0.57916	1.67627	0.29554	2.11896	0.274883	1.28943	0.150196			2084.98	471	587	381	575	694	448
0.612493	1.76144	0.235363	2.21443	0.205872	1.27233	0.152357			2204.97	512	631	375	588	708	443
0.645826	1.88899	0.310006	2.36014	0.249651	1.31593	0.20084			2324.97	536	666	378	643	761	468
0.679159	1.96932	0.335501	2.5153	0.214064	1.31436	0.185441			2444.97	556	721	381	673	800	464
0.71249	2.06318	0.402149	2.70388	0.239644	1.39518	0.14603			2564.96	571	773	416	716	862	481
0.745823	2.1891	0.298262	2.79787	0.201004	1.42163	0.152686			2684.96	635	810	423	732	882	491
0.779156	2.32812	0.389134	2.91689	0.202395	1.46688	0.286949			2804.96	659	846	407	794	918	536
0.812486	2.42198	0.367677	3.11123	0.083114	1.52124	0.223286			2924.95	694	931	439	818	951	539
0.845817	2.52347	0.326163	3.24883	0.152511	1.54774	0.27393			3044.94	736	958	436	840	1007	559
0.879147	2.65003	0.346551	3.41781	0.219937	1.58364	0.399375			3164.93	772	995	419	883	1072	599
0.91248	2.78152	0.373895	3.5447	0.153632	1.68163	0.410587			3284.93	808	1048	448	929	1096	633
0.945813	2.87571	0.282417	3.68484	0.0921557	1.70506	0.496415			3404.93	859	1104	436	938	1125	660
0.979143	3.00983	0.190122	3.80872	0.0772408	1.75008	0.428333			3524.92	923	1145	466	959	1159	659
1.01248	3.05195	0.311378	3.92134	0.115958	1.77809	0.437192			3644.91	909	1171	473	998	1201	670
1.04581	3.16319	0.279253	4.19934	0.170633	1.87924	0.496799			3764.91	952	1244	492	1025	1296	716
1.07914	3.32641	0.206083	4.18402	0.0933149	1.94928	0.54314			3884.92	1021	1256	504	1059	1275	749
1.11248	3.41371	0.263458	4.37071	0.0791341	1.99127	0.549831			4004.91	1036	1316	516	1098	1328	764
1.14581	3.50052	0.293705	4.58068	0.0886009	2.10021	0.611653			4124.9	1057	1378	537	1131	1393	813
1.17914	3.68095	0.200825	4.73538	0.0264682	2.19664	0.625062			4244.9	1136	1450	565	1166	1415	847
1.21247	3.72357	0.172998	4.84978	0.0333074	2.28852	0.733034			4364.9	1156	1472	570	1173	1462	901
1.2458	3.86146	0.112467	4.98019	0.00444357	2.32592	0.799099			4484.89	1214	1518	567	1202	1495	928
1.27913	3.96179	0.0957615	5.18795	0.0819548	2.41456	0.792695			4604.88	1250	1600	597	1229	1539	955
1.31247	4.0768	0.0954004	5.20098	0.114528	2.57332	0.911812			4724.88	1287	1611	621	1264	1536	1033
1.3458	4.17509	0.141876	5.44585	0.0742655	2.65272	0.988966			4844.87	1308	1677	629	1304	1618	1076
1.37913	4.21567	0.0891241	5.60923	0.116769	2.69629	1.01106			4964.85	1333	1736	638	1305	1658	1095
1.41246	4.25969	0.0500511	5.59784	0.0865143	2.91097	1.06431			5084.86	1356	1726	695	1310	1661	1176
1.44579	4.4047	0.118548	5.7477	0.180602	2.94049	1.03579			5204.86	1387	1792	711	1369	1686	1179
1.47914	4.50618	0.0770339	6.00861	0.224304	3.12567	1.13957			5324.9	1429	1881	747	1391	1755	1262
1.51245	4.60725	0.189125	6.00648	0.0232997	3.13355	1.23856			5444.83	1436	1837	727	1446	1797	1287
1.54579	4.6935	0.0115125	6.17298	0.0984926	3.22839	1.20577			5564.83	1504	1904	765	1434	1831	1310
1.57912	4.71931	0.114106	6.33167	0.0966379	3.42289	1.29638			5684.83	1489	1952	807	1464	1879	1393
1.61246	4.87811	0.0269972	6.43183	0.210007	3.5147	1.34716			5804.84	1572	2007	825	1482	1885	1434
1.64579	4.98893	0.0944831	6.63866	0.172526	3.67656	1.45309			5924.83	1580	2062	853	1542	1955	1510
1.67912	5.05435	0.0861413	6.81361	0.217232	3.7995	1.52594			6044.83	1642	2125	876	1523	1998	1566
1.71245	5.1746	0.0266433	6.89795	0.209234	3.85704	1.51947			6164.83	1655	2149	896	1584	2025	1583
1.74578	5.15108	0.0374625	6.99609	0.102898	4.07795	1.59034			6284.82	1662	2156	951	1563	2077	1670
1.77911	5.332	0.0151092	7.15391	0.250656	4.19625	1.67857			6404.81	1715	2236	969	1623	2093	1728
1.81244	5.40086	0.0939487	7.24027	0.17952	4.3145	1.72722			6524.8	1755	2247	996	1627	2134	1777
1.84577	5.43439	0.0949959	7.44738	0.0952855	4.40306	1.65044			6644.79	1766	2292	1042	1637	2214	1788
1.87911	5.48348	0.0299656	7.45508	0.191035	4.6225	1.78948			6764.79	1767	2315	1081	1666	2196	1890
1.91244	5.56292	0.14231	7.63964	0.287054	4.77188	1.86899			6884.77	1818	2392	1111	1666	2231	1956
1.94577	5.64703	0.0850507	7.74694	0.311513	4.94608	1.88257			7004.78	1832	2430	1164	1704	2258	2015
1.9791	5.74965	0.0248378	7.92016	0.367927	5.01309	1.99928			7124.77	1840	2495	1159	1759	2298	2063
2.01243	5.83409	0.07603	8.08552	0.356645	5.13282	1.98855			7244.76	1890	2543	1200	1763	2350	2099
2.04577	5.86893	0.0928437	8.24016	0.198222	5.3365	1.93401			7364.76	1905	2556	1278	1770	2430	2152
2.0791	5.9996	0.198818	8.16623	0.40479	5.38786	1.97151			7484.76	1971	2578	1286	1787	2364	2177
2.11243	6.08436	0.105389	8.27399	0.349767	5.49976	1.90138			7604.76	1977	2599	1338	1833	2408	2197
2.14577	6.04813	0.165436	8.47634	0.513367	5.70842	2.13937			7724.76	1979	2696	1351	1809	2434	2318
2.1791	6.1206	0.221554	8.69046	0.358924	5.92151	2.16404			7844.76	2015	2728	1414	1819	2531	2392
2.21243	6.31905	0.200825	8.71852	0.365609	6.02575	2.20605			7964.74	2074	2738	1438	1884	2538	2435
2.24576	6.3266	0.225403	8.85008	0.480949	6.2047	2.29662			8084.75	2082	2803	1475	1881	2553	2513
2.2791	6.33823	0.112026	9.00052	0.476853	6.32778	2.48824			8204.74	2060	2848	1471	1909	2599	2596
2.31242	6.52448	0.236323	9.05246	0.357031	6.5577	2.26001			8324.72	2148	2838	1597	1939	2640	2618
2.34575	6.42767	0.289523	9.32126	0.463754	6.69471	2.40547			8444.71	2129	2943	1608	1898	2698	2695
2.37909	6.55629	0.24421	9.33227	0.559464	6.87676	2.48285			8564.71	2160	2967	1649	1947	2681	2771
2.41242	6.57081	0.41312	9.41126	0.619317	7.07593	2.57566			8684.71	2203	3004	1692	1915	2692	2856
2.44575	6.65655	0.353543	9.68596	0.564681	7.27049	2.72345			8804.7	2217	3076	1721	1954	2786	2952
2.47908	6.74467	0.339062	9.75817	0.652663	7.48035	2.63374			8924.69	2242	3117	1809	1984	2789	2999
2.51241	6.88026	0.43808	9.69923	0.555175	7.6966	2.70239			9044.69	2308	3078	1863	2004	2792	3084
2.54575	6.87518	0.454078	10.0699	0.490068	7.97831	2.90316			9164.69	2310	3177	1908	1999	2917	3220
2.57908	6.89182	0.417331	10.032	0.469473	8.09201	3.05957			9284.68	2307	3161	1909	2012	2910	3292
2.61241	7.03684	0.525045	10.2016	0.577355	8.31449	3.13703			9404.68	2378	3236	1963	2033	2938	3381
2.64574	7.0502	0.58104	10.2932	0.744587	8.53542	3.2167			9524.68	2395	3300	2016	2025	2930	3470
2.67908	7.06144	0.666481	10.4709	0.59992	8.74545	3.28534			9644.68	2418	3323	2068	2010	3014	3553
2.71241	7.20161	0.600418	10.4751	0.728436	8.83568	3.31633			9764.67	2448	3352	2090	2067	2988	3589
2.74574	7.28613	0.696764	10.7	0.707107	9.22627	3.52613			9884.66	2497	3416	2168	2072	3060	3762
2.77907	7.33924	0.586406	10.8006	0.750345	9.4501	3.41666			10004.7	2489	3456	2265	2112	3081	3809
2.8124	7.40925	0.690055	11.0672	0.938906	9.69785	3.84169			10124.7	2535	3578	2248	2111	3121	3985
2.84574	7.45942	0.74246	11.1539	0.816341	9.74137	3.81979			10244.6	2563	3578	2267	2115	3173	3994
2.87906	7.57312	0.727055	11.2249	0.827199	10.1285	3.74806			10364.6	2596	3602	2408	2153	3192	4102
2.9124	7.63461	0.86038	11.1943	0.41615	10.2421	3.7681			10484.6	2646	3504	2440	2143	3270	4143
2.94573	7.71174	0.746895	11.4685	1.01136	10.4787	3.92698			10604.6	2645	3716	2480	2191	3226	4255
2.97906	7.66806	0.865949	11.714	0.858884	10.8084	3.9409			10724.6	2658	3758	2583	2152	3332	4364
3.01239	7.90045	0.911767	11.7212	1.03879	10.9968	4.11947			10844.6	2743	3799	2603	2213	3296	4465
3.04573	8.02137	0.939025	11.9184	1.24219	11.0388	4.18774			10964.6	2788	3903	2601	2244	3312	4494
3.07906	8.03015	1.072	12.0211	1.19424	11.398	4.14234			11084.6	2821	3924	2727	2218	3353	4599
3.11239	8.10703	0.972074	12.1376	1.34014	11.6561	4.01974			11204.6	2823	3991	2838	2263	3357	4654
3.14573	8.1331	1.03213	12.1972	1.33477	11.748	4.1893			11324.6	2845	4008	2829	2258	3376	4722
3.17905	8.15408	0.843862	12.4119	1.35564	11.9752	4.34376			11444.6	2809	4078	2867	2305	3436	4830
3.21239	8.3918	0.86012	12.352	1.41711	12.2739	4.3972			11564.6	2889	4073	2951	2374	3405	4938
3.24573	8.46304	0.89595	12.7009	1.40602	12.3983	4.40187			11684.6	2920	4177	2990	2388	3512	4979
3.27905	8.4273	0.92887	12.8051	1.38844	12.6798	4.3695			11804.6	2916	4205	3088	2370	3547	5062
3.31238	8.54321	0.879498	12.9728	1.54543	12.9458	4.46026			11924.6	2942	4290	3153	2416	3564	5168
3.34571	8.61691	0.955903	12.867	1.54667	13.1681	4.36618			12044.6	2983	4258	3246	2422	3532	5218
3.37905	8.80783	0.998703	13.256	1.72913	13.3252	4.39951			12164.6	3054	4416	3289	2471	3610	5276
3.41238	8.8107	1.01667	13.3791	1.59679	13.6256	4.62671			12284.6	3059	4425	3334	2468	3675	5424
3.44571	8.83553	0.880227	13.534	1.67913	13.8386	4.53261			12404.5	3036	4490	3424	2505	3704	5471
3.47904	8.82365	1.00717	13.396	1.53114	14.1342	4.63003			12524.5	3061	4416	3497	2474	3694	5588
3.51237	8.85784	1.14826	13.6434	1.91394	14.3318	4.76903			12644.5	3104	4574	3529	2454	3687	5683
3.54571	9.014	1.08162	13.7811	1.81649	14.5275	4.47474			12764.5	3139	4595	3659	2516	3749	5679
3.57904	8.83505	1.08357	13.8233	1.95625	14.5493	4.51437			12884.5	3082	4638	3657	2461	3732	5695
3.61237	8.96268	1.09251	14.0448	1.67082	14.9489	4.48666			13004.5	3125	4644	3792	2498	3859	5817
3.64571	9.05466	1.12985	14.1113	1.89211	15.0206	4.61878			13124.5	3163	4712	3785	2518	3832	5870
3.67904	9.08728	1.00442	14.1342	1.92924	15.1746	4.64771			13244.5	3145	4727	3828	2555	3831	5926
3.71237	9.14681	1.33436	14.4139	1.86286	15.38	4.68336			13364.5	3239	4798	3886	2502	3929	6000
3.7457	9.07016	1.2445	14.3815	2.03388	15.5945	4.58705			13484.5	3194	4825	3977	2498	3883	6047
3.77903	9.04549	1.2838	14.6805	1.77793	15.943	4.74178			13604.5	3195	4861	4054	2482	4027	6194
3.81236	9.05598	1.32182	14.6848	1.90177	16.1171	4.64099			13724.5	3207	4889	4133	2477	4002	6227
3.84569	9.00647	1.32136	14.7037	2.33399	16.316	4.48307			13844.5	3191	4988	4233	2462	3916	6255
3.87902	9.0409	1.36078	14.9397	2.12086	16.5323	4.60451			13964.5	3211	5014	4275	2464	4032	6352
3.91236	9.07393	1.30084	15.022	1.8838	16.6365	4.58495			14084.5	3208	4988	4313	2487	4107	6381
3.94569	8.9913	1.18862	15.2028	2.07337	16.9179	4.53938			14204.5	3156	5084	4414	2486	4121	6461
3.97902	8.90539	1.25724	15.2396	1.99346	17.0501	4.56386			14324.5	3144	5078	4451	2445	4149	6509
4.01235	8.8863	1.42962	15.3057	2.00204	17.145	4.53988			14444.5	3177	5100	4487	2402	4167	6534
4.04569	8.86842	1.26987	15.4364	2.24829	17.3549	4.48975			14564.5	3135	5193	4566	2431	4154	6590
4.07902	8.75874	1.23994	15.479	2.04443	17.6349	4.61794			14684.5	3093	5162	4627	2404	4210	6709
4.11235	8.69332	1.14743	15.5575	1.90092	17.6829	4.36511			14804.5	3051	5155	4700	2404	4264	6667
4.14568	8.71324	1.10604	15.7313	1.85447	18.0375	4.39668			14924.5	3048	5198	4807	2419	4326	6788
4.17902	8.65299	1.08111	15.7049	1.85011	18.196	4.26067			15044.5	3023	5189	4889	2406	4319	6808
4.21235	8.44995	1.26692	15.8788	1.79431	18.2613	4.2916			15164.5	3000	5230	4903	2304	4383	6836
4.24568	8.52749	1.13083	15.8558	1.75718	18.3143	4.39729			15284.5	2994	5215	4896	2357	4384	6877
4.27901	8.35633	1.2319	15.7765	1.76278	18.6409	4.38921			15404.4	2962	5192	5003	2283	4359	6980
4.31234	8.41354	1.1598	16.0033	1.70169	18.7172	4.47516			15524.4	2964	5248	5008	2316	4440	7024
4.34568	8.40494	1.194	16.1451	1.48264	18.8163	4.10587			15644.4	2969	5244	5124	2306	4529	6972
4.37901	8.3051	1.32638	15.911	1.37785	19.0374	4.30431			15764.4	2967	5150	5150	2247	4481	7088
4.41234	8.14706	1.32079	15.9392	1.35181	19.2582	4.2564			15884.4	2915	5153	5232	2200	4495	7148
4.44567	8.05229	1.26096	15.8514	1.09571	19.3157	4.24114			16004.4	2871	5071	5254	2184	4523	7163
4.479	7.96457	1.16473	16.0711	1.41105	19.4509	4.10727			16124.4	2821	5206	5328	2178	4522	7176
4.51233	7.95892	1.30048	16.0715	1.0534	19.6313	4.09447			16244.4	2850	5129	5389	2147	4598	7231
4.54566	7.81161	1.14315	16.098	1.04841	19.7618	4.02878			16364.4	2767	5136	5446	2136	4607	7258
4.579	7.78325	1.2978	16.1727	1.00313	19.9188	3.92135			16484.4	2793	5149	5521	2094	4639	7284
4.61233	7.6143	1.27679	15.9926	0.988868	19.9128	4.10169			16604.4	2734	5091	5478	2047	4588	7323
4.64566	7.60684	1.24769	15.9881	0.907106	20.0045	4.10409			16724.4	2725	5072	5507	2051	4604	7353
4.67899	7.51568	1.16514	16.0301	0.782725	20.2779	3.80557			16844.4	2677	5058	5663	2041	4643	7373
4.71233	7.42519	1.31074	16.0566	0.773065	20.2625	3.9507			16964.4	2681	5064	5625	1982	4653	7401
4.74566	7.33255	1.13336	15.9096	0.763096	20.4673	3.52007			17084.4	2611	5017	5789	1992	4611	7369
4.779	7.15721	1.20069	16.0248	0.563058	20.4832	3.78403			17204.4	2570	5009	5734	1924	4688	7434
4.81232	7.18304	1.36241	16.0425	0.357147	20.5932	3.45216			17324.4	2615	4970	5845	1897	4737	7394
4.84566	7.08688	1.11513	16.0243	0.364373	20.693	3.63273			17444.4	2528	4966	5836	1921	4730	7467
4.87899	7.04918	1.25656	15.993	0.353051	20.8422	3.56268			17564.4	2548	4954	5900	1879	4723	7499
4.91232	6.94506	1.18351	15.934	0.255563	20.8468	3.5121			17684.3	2498	4915	5913	1863	4726	7489
4.94565	6.8117	1.22674	15.9577	0.175811	20.9712	3.55197			17804.3	2465	4905	5944	1813	4750	7538
4.97898	6.68864	1.05271	15.8918	0.134505	20.7395	3.55805			17924.3	2386	4876	5868	1813	4739	7465
5.01231	6.53715	1.03786	15.7813	0.0820321	21.0114	3.33651			18044.3	2334	4831	6006	1770	4717	7502
5.04564	6.51977	1.02719	15.6589	0.097488	20.8809	3.40221			18164.3	2326	4797	5949	1767	4677	7475
5.07898	6.43288	1.06196	15.8019	0.0444357	21.0084	3.41129			18284.3	2306	4810	5988	1733	4750	7518
5.11231	6.33378	1.06554	15.8126	0.180138	21.1596	3.68654			18404.3	2275	4784	5974	1702	4782	7629
5.14564	6.28786	0.866136	15.8008	0.144938	21.1746	3.16752			18524.3	2215	4788	6097	1731	4771	7516
5.17898	6.30935	1.00317	15.6485	0.0964061	21.2989	3.08861			18644.3	2253	4752	6155	1708	4715	7538
5.21231	6.14121	0.936952	15.6997	0.0899919	21.2164	3.02025			18764.3	2184	4769	6144	1671	4729	7496
5.24564	6.11006	0.892895	15.5844	0.158771	21.3907	3.1438			18884.3	2164	4719	6172	1671	4709	7580
5.27897	5.97276	0.976928	15.6844	0.295517	21.5539	3.05398			19004.3	2139	4720	6245	1611	4768	7612
5.3123	5.96152	0.891487	15.5802	0.296637	21.507	2.85154			19124.3	2116	4688	6276	1626	4737	7551
5.34563	5.95538	0.96626	15.6205	0.404635	21.5569	2.92643			19244.3	2131	4677	6275	1608	4772	7584
5.37897	5.80528	0.786437	15.5546	0.153747	21.5663	3.00562			19364.3	2042	4711	6260	1601	4699	7605
5.4123	5.81274	0.815536	15.5318	0.214257	21.4808	3.02523			19484.3	2051	4691	6228	1597	4705	7582
5.44563	5.69576	0.747473	15.139	0.307843	21.4542	2.89541			19604.3	1998	4551	6249	1576	4607	7544
5.47896	5.75397	0.885434	15.269	0.213523	21.6732	2.66935			19724.3	2048	4611	6371	1564	4626	7563
5.51229	5.55665	0.75476	15.0361	0.524032	21.5674	2.59434			19844.2	1955	4473	6354	1532	4622	7512
5.54562	5.56067	0.797538	15.085	0.407726	21.6998	2.78158			19964.2	1966	4513	6354	1524	4612	7597
5.57896	5.5714	0.733895	15.0388	0.699379	21.6609	2.73091			20084.2	1955	4436	6353	1541	4660	7573
5.61229	5.52033	0.731222	15.0003	0.895282	21.6701	2.68694			20204.2	1938	4382	6366	1526	4690	7566
5.64562	5.35884	0.651213	14.78	0.815568	21.435	2.45109			20324.2	1868	4332	6344	1494	4607	7437
5.67895	5.3886	0.684024	14.8321	0.689951	21.533	2.4447			20444.2	1885	4375	6377	1496	4596	7467
5.71229	5.33088	0.607041	14.6464	0.877122	21.5719	2.425			20564.2	1849	4278	6394	1495	4580	7475
5.74562	5.20882	0.64308	14.5851	0.850692	21.5968	2.49983			20684.2	1818	4265	6385	1450	4556	7500
5.77895	5.15431	0.654087	14.363	1.01874	21.4769	2.34781			20804.2	1803	4161	6381	1431	4525	7427
5.81228	5.22391	0.60413	14.2893	1.13709	21.4288	2.46427			20924.2	1814	4113	6339	1463	4528	7438
5.84562	5.08521	0.588811	14.1979	1.05888	21.3558	2.54549			21044.2	1766	4102	6297	1424	4484	7433
5.87894	5.05225	0.644222	14.0452	1.22306	21.463	2.37637			21164.2	1768	4020	6370	1402	4473	7429
5.91228	5.08881	0.477984	13.9897	1.06112	21.3944	2.23546			21284.2	1742	4038	6380	1449	4422	7375
5.94561	5.03691	0.344312	13.892	1.32179	21.3665	2.33217			21404.2	1695	3952	6349	1462	4448	7388
5.97894	5.01405	0.54846	13.7175	1.14911	21.4038	2.34105			21524.2	1734	3936	6359	1411	4359	7402
6.01227	4.95995	0.536861	13.7207	1.41796	21.2853	2.05047			21644.2	1714	3879	6387	1397	4417	7298
6.0456	4.87272	0.501608	13.5094	1.47159	21.2031	2.29002			21764.2	1678	3803	6306	1378	4365	7326
6.07894	4.86264	0.440977	13.3731	1.62194	21.1671	2.00182			21884.2	1661	3729	6360	1388	4356	7249
6.11227	4.80313	0.46346	13.4199	1.4238	21.3072	2.18248			22004.2	1647	3786	6364	1365	4328	7335
6.1456	4.83797	0.480274	13.1081	1.52534	21.3134	2.1473			22124.2	1662	3669	6374	1372	4256	7329
6.17893	4.76018	0.541823	13.1361	1.51398	21.1597	2.3955			22244.2	1651	3680	6268	1335	4262	7336
6.21227	4.66017	0.507033	12.889	1.6607	21.3643	1.75372			22364.2	1611	3573	6480	1312	4219	7256
6.2456	4.71074	0.448726	12.8853	1.58118	21.0052	1.92669			22484.2	1614	3589	6325	1340	4201	7180
6.27893	4.61959	0.45428	12.9555	1.7129	21.0643	1.91802			22604.1	1586	3582	6346	1311	4250	7197
6.31226	4.66057	0.484426	12.5195	1.7826	21.0149	2.19503			22724.1	1606	3434	6267	1317	4134	7244
6.34559	4.494	0.420415	12.573	1.88608	20.9993	2.173			22844.1	1538	3428	6267	1280	4172	7234
6.37892	4.51638	0.419606	12.4422	1.84949	20.9369	2.0409			22964.1	1545	3396	6277	1287	4125	7184
6.41226	4.51998	0.396884	12.187	1.73898	20.6692	1.85996			23084.1	1541	3342	6232	1293	4025	7057
6.44559	4.48367	0.373346	12.1923	1.80216	20.489	2.00033			23204.1	1524	3330	6142	1287	4040	7031
6.47892	4.504	0.397462	11.9392	2.03763	20.5883	1.83779			23324.1	1536	3202	6211	1288	4014	7026
6.51225	4.44662	0.390499	11.9926	2.1224	20.5773	1.74759			23444.1	1516	3200	6228	1272	4048	7002
6.54558	4.3612	0.343886	11.8438	1.83782	20.5776	1.97633			23564.1	1478	3216	6176	1256	3943	7054
6.57891	4.39251	0.3789	11.6682	2.05316	20.2976	1.90094			23684.1	1496	3116	6103	1258	3936	6947
6.61224	4.38472	0.367886	11.607	2.04076	20.4235	1.85942			23804.1	1491	3100	6153	1258	3915	6978
6.64558	4.38923	0.383537	11.4883	1.81263	20.1826	1.97986			23924.1	1496	3113	6048	1256	3831	6928
6.67891	4.28209	0.301563	11.3702	1.97488	20.3752	1.76914			24044.1	1443	3042	6158	1241	3830	6942
6.71224	4.18619	0.393136	11.0592	1.92917	19.9601	1.8848			24164.1	1433	2957	5998	1192	3727	6835
6.74558	4.27431	0.378655	11.0127	1.89122	19.834	1.82514			24284.1	1458	2951	5971	1222	3705	6781
6.77891	4.24906	0.4496	10.9431	1.86703	19.8106	1.70852			24404.1	1466	2935	5990	1199	3679	6747
6.81224	4.14413	0.333659	10.7949	1.96348	19.8231	1.78772			24524.1	1406	2869	5976	1192	3655	6769
6.84557	4.15216	0.243004	10.7202	1.90884	19.8994	1.87807			24644.1	1388	2858	5980	1214	3621	6814
6.8789	4.18913	0.318478	10.5845	1.8792	19.8293	1.77454			24764	1417	2823	5981	1209	3574	6768
6.91224	4.12314	0.345714	10.4192	1.86792	19.5523	1.60678			24884	1402	2775	5930	1183	3522	6641
6.94557	4.10814	0.292037	10.2916	1.81267	19.5025	1.57587			25004	1385	2748	5921	1190	3472	6618
6.9789	4.06723	0.257369	10.3034	1.86189	19.2383	1.75125			25124	1364	2741	5796	1185	3486	6573
7.01223	4.00477	0.266405	10.114	1.6867	19.1463	1.5333			25244	1346	2721	5816	1164	3392	6494
7.04556	4.0037	0.237075	10.0292	1.88674	19.3297	1.45013			25364	1339	2652	5894	1170	3409	6534
7.07889	4.09011	0.317539	9.86989	1.77735	19.1093	1.79275			25484	1385	2627	5745	1179	3338	6541
7.11222	3.94444	0.245994	9.67645	1.76808	18.8945	1.64272			25604	1322	2570	5710	1150	3278	6438
7.14555	3.88353	0.257232	9.60574	1.83036	18.8755	1.29517			25724	1305	2535	5783	1129	3270	6353
7.17889	3.9241	0.221879	9.56161	1.63349	18.9909	1.60334			25844	1310	2564	5750	1149	3215	6460
7.21222	3.78754	0.26522	9.33221	1.69393	18.7452	1.63359			25964	1276	2481	5664	1098	3159	6388
7.24555	3.92829	0.34372	9.3571	1.71058	18.6222	1.54755			26084	1339	2485	5644	1124	3170	6329
7.27889	3.83992	0.283659	9.3359	1.75942	18.6284	1.53876			26204	1297	2468	5648	1110	3174	6329
7.31222	3.83812	0.29502	9.05918	1.64165	18.5384	1.70132			26324	1299	2409	5582	1107	3066	6337
7.34555	3.86993	0.391012	9.02071	1.56406	18.3782	1.69437			26444	1331	2414	5532	1096	3038	6284
7.37888	3.8259	0.175728	8.89626	1.48079	18.3128	1.56226			26564	1268	2394	5541	1129	2983	6233
7.41221	3.81361	0.237168	8.82044	1.5173	18.2754	1.52699			26684	1278	2363	5537	1112	2968	6213
7.44554	3.78475	0.24273	8.74355	1.65432	18.1309	1.66523			26804	1270	2310	5459	1102	2974	6198
7.47888	3.76115	0.311357	8.55951	1.55633	17.9333	1.57902			26924	1278	2275	5415	1080	2898	6115
7.5122	3.73769	0.19473	8.55413	1.4838	17.9379	1.50205			27043.9	1244	2289	5434	1098	2881	6099
7.54554	3.70531	0.130386	8.58372	1.4561	17.7234	1.64234			27163.9	1219	2304	5333	1102	2884	6062
7.57887	3.70696	0.216173	8.51795	1.51611	17.6471	1.51241			27283.9	1239	2271	5338	1084	2877	6008
7.61221	3.69745	0.211998	8.23331	1.45668	17.6158	1.39357			27403.9	1235	2197	5355	1082	2779	5971
7.64553	3.70892	0.19577	8.22363	1.49864	17.5724	1.45506			27523.9	1235	2185	5327	1089	2785	5971
7.67887	3.66278	0.274248	8.15795	1.28983	17.4446	1.26563			27643.9	1238	2210	5329	1058	2721	5887
7.7122	3.62515	0.234944	7.98128	1.32283	17.1134	1.33748			27763.9	1217	2149	5206	1055	2675	5797
7.74553	3.70048	0.220925	8.06445	1.41263	17.1338	1.4365			27883.9	1238	2155	5190	1081	2719	5826
7.77886	3.63236	0.189501	7.78328	1.38129	17.1819	1.35083			28003.9	1209	2076	5225	1067	2628	5822
7.8122	3.54686	0.235514	7.71626	1.22623	16.7635	1.32572			28123.9	1192	2089	5096	1031	2575	5682
7.84553	3.5967	0.217899	7.72801	1.25676	16.728	1.53458			28243.9	1204	2086	5037	1050	2585	5718
7.87886	3.59711	0.195293	7.63016	1.48469	16.5973	1.45952			28363.9	1199	2007	5012	1055	2604	5659
7.91219	3.56956	0.128515	7.55645	1.31553	16.5211	1.48354			28483.9	1175	2021	4982	1061	2546	5640
7.94552	3.56834	0.196333	7.47579	1.37302	16.3901	1.19293			28603.9	1190	1984	5006	1046	2534	5532
7.97885	3.52891	0.256495	7.37893	1.20359	16.1149	1.21652			28723.9	1191	1991	4912	1021	2469	5449
8.01219	3.5194	0.164215	7.40598	1.30676	16.0278	1.26911			28843.9	1167	1977	4872	1038	2499	5433
8.04552	3.55677	0.128977	7.26519	1.25602	15.9733	1.20961			28963.9	1171	1945	4868	1057	2446	5402
8.07885	3.54858	0.228675	7.24014	1.21132	15.7121	1.28821			29083.9	1191	1947	4766	1033	2429	5336
8.11218	3.42652	0.176609	7.08883	1.05761	15.8194	1.22027			29203.9	1140	1934	4816	1007	2351	5355
8.14551	3.50398	0.0450387	7.11	1.00409	15.7059	1.22222			29323.8	1135	1952	4779	1059	2346	5319
8.17885	3.54596	0.197142	7.02505	1.17608	15.4241	0.942275			29443.8	1183	1889	4752	1039	2357	5165
8.21218	3.42742	0.126875	6.80877	1.21796	15.3824	1.27869			29563.8	1129	1814	4662	1018	2301	5228
8.24551	3.42037	0.163276	6.92929	1.19366	15.2842	1.08713			29683.8	1135	1856	4674	1008	2332	5153
8.27884	3.38824	0.173474	6.8656	1.04331	14.9561	1.1018			29803.8	1127	1869	4565	996	2281	5051
8.31218	3.41348	0.102529	6.69607	1.16522	14.8442	1.15874			29923.8	1119	1791	4516	1019	2256	5028
8.34551	3.44275	0.162467	6.69178	0.996866	14.8068	1.08388			30043.8	1142	1826	4521	1015	2219	4999
8.37884	3.37889	0.160257	6.5509	0.932106	14.578	0.962409			30163.8	1121	1797	4475	996	2163	4898
8.41217	3.30503	0.0928942	6.63568	1.01491	14.4443	0.992906			30283.8	1082	1805	4425	988	2206	4862
8.44551	3.35274	0.104724	6.59995	1.12202	14.3822	1.02796			30403.8	1100	1771	4397	1000	2218	4850
8.47883	3.35339	0.0685548	6.44891	1.01507	14.1723	1.10448			30523.8	1092	1748	4312	1008	2150	4800
8.51217	3.40348	0.125482	6.42055	0.970321	14.1864	1.23867			30643.8	1121	1749	4286	1011	2132	4835
8.5455	3.37725	0.162576	6.42287	1.08489	13.8501	0.912421			30763.8	1121	1725	4252	995	2157	4653
8.57883	3.35536	0.136257	6.2623	1.04327	13.6092	1.01966			30883.8	1108	1685	4150	994	2100	4600
8.61216	3.30044	0.0817645	6.25232	1.03381	13.687	1.06822			31003.8	1078	1684	4164	989	2095	4636
8.64549	3.3306	0.00386397	6.11164	1.00177	13.3525	0.946517			31123.8	1070	1648	4084	1015	2046	4501
8.67883	3.28773	0.0104002	6.13137	0.983303	13.2638	0.873742			31243.8	1053	1658	4072	1005	2048	4456
8.71216	3.3274	0.00397953	6.15107	0.960158	13.0322	0.972205			31363.8	1069	1669	3975	1014	2049	4404
8.74549	3.34774	0.116201	6.17063	0.913636	12.8535	1.08838			31483.8	1101	1685	3891	996	2045	4373
8.77883	3.25248	0.0834979	5.96579	0.934617	12.8253	0.982747			31603.8	1063	1618	3906	974	1988	4340
8.81216	3.24691	0.126623	5.8977	0.880058	12.5455	1.02612			31723.8	1071	1609	3806	963	1956	4260
8.84549	3.2456	0.110856	5.93503	0.76128	12.4505	0.944533			31843.8	1067	1646	3794	966	1942	4211
8.87882	3.25822	0.119436	5.76202	0.855097	12.2188	1.0166			31963.8	1073	1573	3703	968	1910	4153
8.91215	3.18912	0.0541606	5.89071	0.814525	12.1442	1.01644			32083.8	1036	1621	3679	961	1940	4129
8.94549	3.25495	0.124073	5.76986	0.782725	12.0167	1.08654			32203.7	1073	1591	3622	966	1897	4104
8.97882	3.26297	0.0334179	5.79806	0.799417	11.8689	0.987242			32323.7	1055	1596	3597	988	1909	4034
9.01215	3.22265	0.143314	5.71552	0.817153	11.6992	0.786723			32443.7	1067	1567	3588	952	1888	3934
9.04548	3.22011	0.195365	5.74678	0.791805	11.6698	0.925221			32563.7	1078	1582	3547	940	1892	3956
9.07881	3.26675	0.0897597	5.64768	0.804672	11.3167	0.873858			32683.7	1069	1549	3445	977	1865	3831
9.11214	3.22822	0.100189	5.52956	0.674727	11.2636	0.684593			32803.7	1059	1541	3471	963	1802	3771
9.14547	3.18674	0.00906408	5.56066	0.621327	11.2654	0.915534			32923.7	1025	1562	3419	970	1800	3824
9.17881	3.1237	0.0497477	5.52322	0.721403	11.0259	0.923805			33043.7	1014	1529	3340	942	1810	3749
9.21214	3.21952	0.0373036	5.43459	0.827895	10.9043	0.699199			33163.7	1025	1479	3352	990	1806	3659
9.24547	3.15141	0.107483	5.44227	0.72747	10.7288	0.868166			33283.7	1036	1503	3257	938	1787	3641
9.27881	3.10313	0.127302	5.37098	0.691574	10.5203	0.770934			33403.7	1025	1489	3212	919	1758	3552
9.31214	3.10887	0.0751344	5.32975	0.707455	10.4474	0.96652			33523.7	1015	1473	3144	932	1749	3573
9.34547	3.10567	0.0752499	5.33107	0.649031	10.3634	0.926746			33643.7	1014	1486	3126	931	1737	3537
9.37881	3.13452	0.0696887	5.29926	0.580871	10.3009	0.684675			33763.7	1022	1491	3161	941	1713	3462
9.41213	3.10682	0.100059	5.23607	0.514681	10.0957	0.789795			33883.7	1020	1486	3071	926	1680	3420
9.44546	3.05108	0.0907781	5.26158	0.638869	10.0289	0.844633			34003.7	1000	1467	3037	911	1714	3411
9.4788	3.13526	0.0289978	5.13377	0.546211	9.9031	0.978519			34123.7	1013	1448	2966	950	1656	3401
9.51213	3.14182	0.0197243	5.1182	0.709657	9.61351	0.687562			34243.7	1013	1408	2939	954	1686	3242
9.54546	3.01902	0.00834907	5.17276	0.712632	9.63547	0.859163			34363.7	971	1424	2907	919	1703	3288
9.57879	3.02246	0.00533011	5.09937	0.599572	9.56858	0.848019			34483.6	969	1426	2888	923	1657	3264
9.61212	3.02492	0.0528606	5.11577	0.576389	9.41287	0.676124			34603.6	959	1436	2877	934	1657	3175
9.64546	3.0123	0.026665	4.90459	0.644047	9.26518	0.726385			34723.6	973	1357	2818	913	1608	3139
9.67879	3.02083	0.085094	5.08923	0.562053	9.22013	0.772473			34843.6	989	1431	2793	903	1646	3135
9.71212	3.01025	0.0515894	4.98383	0.626272	9.01166	0.706033			34963.6	978	1385	2741	907	1628	3053
9.74545	3.01623	0.0141414	4.98817	0.521134	9.00718	0.875377			35083.6	965	1409	2701	923	1607	3090
9.77879	2.93369	0.0453204	4.91945	0.641883	8.80161	0.615395			35203.6	952	1362	2694	885	1612	2965
9.81212	3.055	0.0381341	4.91093	0.59737	8.7599	0.872633			35323.6	972	1369	2622	940	1600	3010
9.84545	3.00836	0.0206343	4.73191	0.511126	8.78175	0.938663			35443.6	961	1333	2614	922	1528	3032
9.87878	2.98746	0.0750044	4.80825	0.563444	8.5435	0.667613			35563.6	976	1345	2599	895	1562	2894
9.91211	2.96927	0.109549	4.82932	0.491227	8.53735	0.733582			35683.6	978	1367	2582	882	1553	2907
9.94544	2.96025	0.0782472	4.79672	0.570322	8.42851	0.750938			35803.6	968	1340	2543	886	1560	2876
9.97877	2.97492	0.061903	4.7632	0.490454	8.2168	0.570121			35923.6	969	1347	2516	894	1533	2767
10.0121	3.02394	0.0894997	4.68683	0.43346	8.14857	0.750322			36043.6	991	1336	2453	903	1498	2786
10.0454	2.95262	0.0581907	4.78025	0.57948	8.0287	0.642288			36163.6	961	1333	2439	888	1557	2723
10.0788	2.9359	0.0113536	4.70708	0.503823	7.9153	0.758606			36283.6	945	1327	2376	893	1519	2713
10.1121	2.9482	0.126124	4.67082	0.5221	7.90282	0.727787			36403.6	975	1312	2379	872	1512	2702
10.1454	2.95517	0.0942448	4.62814	0.573027	7.7269	0.558047			36523.6	970	1288	2361	881	1510	2607
10.1788	2.96369	0.064568	4.54639	0.443507	7.71746	0.465651			36643.6	966	1291	2379	890	1458	2583
10.2121	2.95443	0.0468299	4.5988	0.359968	7.601	0.63035			36763.6	959	1325	2304	891	1456	2583
10.2454	2.93737	0.0180776	4.54642	0.448182	7.63988	0.628236			36883.6	947	1290	2317	892	1459	2595
10.2788	2.89507	0.027835	4.56459	0.446057	7.52799	0.70277			37003.5	923	1296	2264	889	1464	2576
10.3121	2.95115	0.0514667	4.50844	0.454751	7.38471	0.517705			37123.6	959	1277	2260	889	1449	2488
10.3454	2.96263	0.123344	4.49172	0.42183	7.31323	0.574732			37243.6	979	1279	2224	877	1437	2478
10.3788	2.88975	0.0898319	4.50347	0.452355	7.30085	0.62749			37363.5	948	1276	2208	862	1447	2486
10.4121	2.88032	0.0811362	4.37451	0.446173	7.22163	0.717492			37483.5	943	1238	2162	861	1407	2481
10.4454	2.90778	0.0237761	4.45383	0.442425	7.10636	0.550084			37603.5	928	1263	2163	892	1430	2406
10.4788	2.97148	0.0755822	4.47863	0.445052	6.99903	0.534452			37723.5	971	1270	2132	890	1438	2368
10.5121	2.90606	0.0711693	4.45648	0.330254	7.03016	0.552115			37843.5	949	1288	2138	871	1407	2382
10.5454	2.9181	0.0648136	4.34921	0.359388	6.87936	0.606769			37963.5	922	1249	2077	904	1381	2346
10.5787	2.88064	0.0250544	4.33585	0.335856	6.78299	0.650545			38083.5	919	1250	2036	884	1372	2325
10.6121	2.8699	0.0495166	4.35757	0.375849	6.74713	0.569088			38203.5	910	1248	2043	886	1387	2295
10.6454	2.84974	0.00543123	4.31598	0.330949	6.63515	0.564443			38323.5	916	1245	2008	868	1365	2258
10.6787	2.94442	0.0183232	4.29325	0.40081	6.56659	0.445525			38443.5	941	1223	2013	902	1373	2209
10.7121	2.90844	0.02816	4.27484	0.360856	6.59783	0.573159			38563.5	940	1226	1994	881	1359	2248
10.7454	2.88909	0.05021	4.20702	0.353051	6.43608	0.564005			38683.5	916	1207	1944	892	1337	2194
10.7787	2.89212	0.0412831	4.26765	0.262596	6.48894	0.550925			38803.5	919	1245	1964	891	1336	2208
10.8121	2.87564	0.0135781	4.27678	0.409967	6.43442	0.469427			38923.5	920	1216	1965	880	1370	2172
10.8454	2.83122	0.0580607	4.17921	0.401814	6.3443	0.544009			39043.5	922	1188	1919	851	1339	2160
10.8787	2.77646	0.00547456	4.26719	0.465956	6.30081	0.5923			39163.5	890	1201	1894	848	1379	2157
10.9121	2.849	0.0419837	4.19148	0.23833	6.29439	0.416334			39283.5	905	1227	1932	878	1308	2115
10.9454	2.77335	0.0782256	4.23169	0.332302	6.16222	0.435838			39403.4	908	1219	1885	829	1340	2077
10.9787	2.82515	0.0478988	4.0726	0.260316	6.12964	0.503947			39523.4	896	1186	1859	872	1277	2082
11.0121	2.77867	0.0486644	4.17847	0.275578	6.0814	0.484047			39643.4	903	1215	1848	837	1312	2062
11.0454	2.82212	0.0312801	4.08443	0.304867	6.03613	0.32779			39763.4	913	1180	1869	854	1290	2012
11.0787	2.76318	0.0221149	4.1124	0.284156	5.9242	0.371532			39883.4	892	1193	1823	838	1294	1986
11.1121	2.80826	0.00241227	4.17497	0.242812	5.98662	0.556419			40003.4	902	1221	1801	856	1304	2048
11.1454	2.80187	0.0907492	4.06254	0.236823	5.92593	0.527693			40123.4	920	1188	1788	835	1269	2022
11.1787	2.84917	0.0370797	4.1197	0.401119	5.83254	0.452708			40243.4	923	1170	1775	861	1321	1975
11.2121	2.83671	0.0194571	4.0747	0.337479	5.84492	0.39995			40363.4	915	1170	1791	861	1294	1967
11.2454	2.8431	0.019226	4.04164	0.337093	5.76091	0.377771			40483.4	917	1160	1769	863	1284	1935
11.2787	2.75719	0.000260006	4.04962	0.288098	5.64431	0.410505			40603.4	885	1173	1724	841	1276	1905
11.3121	2.72588	0.0352741	3.99038	0.334156	5.65055	0.432513			40723.4	867	1145	1721	839	1268	1912
11.3454	2.73506	0.0130147	4.0318	0.351003	5.62256	0.43685			40843.4	875	1154	1711	837	1284	1904
11.3787	2.7531	0.0495888	3.99303	0.221985	5.56665	0.507108			40963.4	895	1170	1677	829	1245	1902
11.412	2.75466	0.0517917	3.98205	0.322371	5.60068	0.340029			41083.4	896	1145	1726	829	1263	1875
11.4454	2.70227	0.0333529	3.94025	0.240069	5.52142	0.39044			41203.4	875	1150	1689	817	1233	1861
11.4787	2.7226	0.0574685	3.95872	0.289373	5.49186	0.37498			41323.4	887	1145	1683	818	1249	1848
11.512	2.76039	0.000375564	3.85634	0.306877	5.45451	0.357302			41443.4	886	1110	1675	842	1222	1832
11.5454	2.7599	0.0267517	4.01117	0.215185	5.36744	0.370307			41563.4	892	1177	1644	836	1249	1807
11.5787	2.73564	0.0434426	3.90749	0.291112	5.35032	0.359273			41683.4	888	1129	1641	825	1234	1799
11.612	2.71277	0.0713787	3.86757	0.248569	5.299	0.361359			41803.3	887	1126	1624	812	1213	1783
11.6454	2.74285	0.0020006	3.90347	0.169512	5.26486	0.427266			41923.3	880	1154	1598	837	1207	1787
11.6787	2.72752	0.0375925	3.83191	0.369705	5.159	0.334658			42043.3	867	1089	1585	840	1228	1732
11.712	2.69023	0.0812301	3.83921	0.203824	5.24296	0.312849			42163.3	882	1127	1617	803	1195	1754
11.7454	2.72793	0.0279073	3.83117	0.243469	5.11389	0.327961			42283.3	882	1116	1572	826	1201	1716
11.7787	2.71203	0.0239638	3.87383	0.187866	5.07962	0.2751			42403.3	876	1141	1573	822	1202	1693
11.812	2.75285	0.0631525	3.84964	0.292773	5.12477	0.321387			42523.3	898	1111	1577	826	1217	1718
11.8454	2.70981	0.0301751	3.80415	0.144976	5.05484	0.371819			42643.3	863	1129	1543	833	1172	1707
11.8787	2.78572	0.0758422	3.87087	0.248608	5.07499	0.31248			42763.3	877	1127	1563	866	1214	1700
11.912	2.75809	0.0499933	3.76779	0.144551	4.97078	0.301253			42883.3	874	1118	1532	852	1161	1664
11.9454	2.76826	0.00611735	3.82363	0.0844278	4.99876	0.288119			43003.3	890	1148	1544	843	1165	1670
11.9787	2.68358	0.00691904	3.72363	0.225849	4.97095	0.450813			43123.3	863	1087	1498	817	1165	1698
12.012	2.72121	0.0462232	3.79153	0.247681	4.88062	0.340644			43243.3	884	1103	1494	820	1190	1644
12.0454	2.74777	0.00895575	3.73514	0.214296	4.89917	0.239513			43363.3	880	1093	1523	840	1166	1627
12.0787	2.64628	0.0376358	3.83959	0.26928	4.95695	0.448583			43483.3	858	1113	1494	799	1209	1693
12.112	2.68178	0.0182798	3.76317	0.202936	4.82295	0.21955			43603.3	865	1104	1503	814	1172	1598
12.1454	2.72629	0.0302256	3.7621	0.303438	4.81052	0.23272			43723.3	882	1082	1496	825	1193	1597
12.1787	2.66251	0.0234944	3.68691	0.164644	4.74539	0.408528			43843.3	860	1089	1435	807	1141	1616
12.212	2.65366	0.0168498	3.76153	0.205254	4.70955	0.340268			43963.3	848	1103	1439	813	1172	1589
12.2454	2.70022	0.0298284	3.77423	0.116576	4.72975	0.324917			44083.3	860	1126	1449	830	1157	1592
12.2787	2.66186	0.0596641	3.71016	0.183616	4.76551	0.313998			44203.3	868	1092	1463	799	1152	1601
12.312	2.66883	0.0277845	3.72852	0.214219	4.78882	0.294255			44323.3	863	1091	1475	808	1164	1604
12.3453	2.6635	0.0307601	3.64396	0.168817	4.74827	0.197392			44443.2	848	1075	1484	819	1129	1569
12.3787	2.69227	0.0563056	3.68336	0.122527	4.58658	0.241025			44563.2	877	1097	1422	809	1131	1527
12.412	2.62112	0.0159542	3.63885	0.143044	4.60838	0.267465			44683.2	845	1079	1423	796	1122	1540
12.4453	2.68227	0.00884741	3.62932	0.208384	4.63957	0.346712			44803.2	859	1062	1415	820	1133	1568
12.4787	2.68629	0.0339307	3.62628	0.255099	4.56798	0.298168			44923.2	870	1051	1403	812	1142	1534
12.512	2.65588	0.0372891	3.58445	0.168121	4.55863	0.284951			45043.2	861	1057	1403	802	1111	1528
12.5453	2.64826	0.105338	3.58579	0.114374	4.46219	0.262745			45163.2	874	1069	1377	785	1100	1492
12.5787	2.69735	0.0403081	3.59956	0.208036	4.5182	0.289261			45283.2	875	1053	1389	814	1124	1516
12.612	2.68211	0.000195004	3.57809	0.210123	4.50412	0.207852			45403.2	861	1046	1403	818	1118	1493
12.6453	2.67464	0.028904	3.59087	0.135471	4.41555	0.284636			45523.2	852	1066	1357	822	1106	1482
12.6787	2.60981	0.0231405	3.65896	0.19003	4.45133	0.291313			45643.2	843	1075	1367	791	1138	1495
12.712	2.68424	0.0588551	3.51817	0.139296	4.46051	0.150572			45763.2	875	1043	1402	806	1085	1466
12.7453	2.64603	0.0369063	3.52342	0.188446	4.42011	0.185674			45883.2	841	1034	1381	815	1097	1461
12.7787	2.59677	0.0371663	3.56489	0.214644	4.41853	0.161477			46003.2	842	1041	1386	784	1115	1455
12.812	2.61136	0.0253433	3.56653	0.212325	4.44348	0.223115			46123.2	844	1042	1380	791	1115	1477
12.8453	2.64407	0.0165031	3.56071	0.064992	4.42798	0.267069			46243.2	845	1072	1365	810	1082	1482
12.8787	2.64981	0.0194354	3.5068	0.174226	4.34865	0.260296			46363.2	855	1032	1341	804	1089	1455
12.912	2.6503	0.00769183	3.51527	0.209389	4.35014	0.196517			46483.2	849	1027	1356	810	1099	1441
12.9453	2.64235	0.00966354	3.55281	0.128013	4.34085	0.231687			46603.2	846	1056	1345	808	1093	1446
12.9787	2.60292	0.0376069	3.52989	0.165146	4.30506	0.216212			46723.2	827	1041	1337	802	1094	1431
13.012	2.59062	0.0238338	3.50197	0.195208	4.25213	0.167709			46843.1	837	1026	1331	785	1092	1403
13.0453	2.57529	0.011758	3.47519	0.138794	4.25533	0.251293			46963.1	824	1030	1313	788	1072	1423
13.0786	2.54553	0.0445693	3.51342	0.174304	4.23362	0.304031			47083.1	807	1034	1294	786	1091	1428
13.112	2.63062	0.067977	3.50169	0.148454	4.21338	0.284192			47203.1	829	1036	1292	817	1082	1417
13.1453	2.60505	0.0210532	3.51199	0.214025	4.16659	0.16972			47323.1	841	1025	1303	790	1099	1376
13.1786	2.61513	0.00642069	3.47191	0.143431	4.23043	0.238042			47443.1	838	1028	1308	799	1072	1412
13.212	2.613	0.0230249	3.51992	0.155679	4.22425	0.273219			47563.1	844	1040	1298	792	1089	1418
13.2453	2.62079	0.0340391	3.46011	0.103554	4.17922	0.336902			47683.1	849	1033	1269	792	1060	1418
13.2786	2.58562	0.0527956	3.50019	0.174149	4.12772	0.171834			47803.1	818	1030	1290	800	1087	1364
13.312	2.56341	0.0270767	3.5462	0.127936	4.14027	0.273034			47923.1	829	1054	1271	776	1091	1391
13.3453	2.5903	0.0419187	3.43415	0.187403	4.10596	0.189381			48043.1	841	1007	1279	781	1070	1361
13.3786	2.61046	0.0130292	3.48052	0.20197	4.06092	0.239868			48163.1	835	1018	1253	799	1087	1358
13.412	2.57964	0.0129353	3.44721	0.159505	4.0345	0.259605			48283.1	831	1017	1240	784	1068	1354
13.4453	2.5812	0.0151381	3.36123	0.153825	4.04232	0.301411			48403.1	832	992	1233	784	1041	1366
13.4786	2.58964	0.0100174	3.41587	0.170826	4.0158	0.228772			48523.1	829	1005	1241	792	1061	1341
13.512	2.57718	0.0604657	3.42883	0.124227	3.98312	0.208906			48643.1	841	1019	1235	773	1055	1326
13.5453	2.62817	0.0676592	3.43735	0.16874	4.05322	0.308033			48763.1	859	1012	1235	787	1067	1371
13.5786	2.58103	0.0639253	3.42765	0.206027	4.05778	0.213469			48883.1	814	1001	1258	801	1072	1351
13.612	2.61546	0.0636002	3.39577	0.12384	3.99703	0.12316			49003	854	1009	1259	784	1045	1311
13.6453	2.58488	0.0121047	3.40257	0.156645	3.94891	0.213229			49123	827	1004	1223	791	1054	1316
13.6786	2.6039	0.00375564	3.39396	0.0981062	4.03591	0.125445			49243.1	835	1014	1271	795	1039	1324
13.712	2.5798	0.00389286	3.39429	0.154211	3.94111	0.193418			49363.1	829	1002	1225	786	1051	1309
13.7453	2.53111	0.0463171	3.37221	0.0534387	3.95667	0.193452			49483	823	1017	1230	762	1023	1314
13.7786	2.5998	0.0420126	3.45639	0.0333847	3.98458	0.123132			49603	825	1047	1255	802	1044	1307
13.812	2.56636	0.0405248	3.33087	0.050618	3.88815	0.109724			49723	833	1005	1227	774	1010	1273
13.8453	2.59661	0.0462088	3.38074	0.0979517	3.89288	0.173517			49843	844	1010	1214	782	1035	1289
13.8786	2.59743	0.0891025	3.34792	0.139644	3.90852	0.248331			49963	854	991	1202	773	1034	1311
13.9119	2.60267	0.0240433	3.34481	0.172333	3.97373	0.151701			50083	830	983	1245	799	1040	1310
13.9453	2.55914	0.00213782	3.38224	0.0722563	3.88499	0.0701278			50203	821	1016	1235	781	1030	1263
13.9786	2.55832	0.0450315	3.37038	0.0230293	3.78243	0.149081			50323	811	1023	1184	790	1016	1248
14.0119	2.56931	0.0539728	3.31945	0.0761975	3.88678	0.283473			50443	837	996	1187	772	1012	1312
14.0453	2.62817	0.0204465	3.34284	0.118547	3.8447	0.202003			50563	839	994	1192	806	1028	1280
14.0786	2.6203	0.0611663	3.32598	0.0622486	3.8991	0.169132			50683	855	1001	1217	786	1011	1290
14.1119	2.55882	0.104053	3.35276	0.118663	3.79179	0.166696			50803	845	997	1183	758	1031	1255
14.1453	2.51135	0.00944687	3.3362	0.113794	3.76386	0.232617			50923	804	993	1159	768	1025	1261
14.1786	2.57497	0.0063268	3.28495	0.110857	3.83385	0.230571			51043	828	978	1182	784	1009	1283
14.2119	2.57824	0.00169004	3.27462	0.0406103	3.76217	0.102849			51163	828	990	1188	786	991	1231
14.2453	2.56546	0.00215227	3.31169	0.162596	3.73429	0.208358			51283	824	975	1155	782	1028	1246
14.2786	2.49201	0.000288895	3.37768	0.139992	3.8028	0.27889			51403	800	1000	1161	760	1043	1284
14.3119	2.56087	0.00897741	3.41765	0.191885	3.82909	0.149183			51523	820	1001	1199	783	1066	1263
14.3453	2.52734	0.0100247	3.32992	0.169822	3.81201	0.173339			51643	809	979	1188	773	1035	1263
14.3786	2.53152	0.0237111	3.32158	0.158036	3.75919	0.226008			51762.9	818	979	1159	767	1030	1258
14.4119	2.5589	0.0114258	3.3282	0.158114	3.78087	0.13808			51882.9	824	981	1186	778	1032	1245
14.4453	2.49586	0.0521094	3.29686	0.169435	3.69232	0.228061			52002.9	813	969	1137	750	1025	1237
14.4786	2.61284	0.0320674	3.26822	0.0779363	3.73424	0.159972			52122.9	846	980	1166	790	997	1235
14.5119	2.5339	0.0192982	3.29986	0.118044	3.69074	0.208263			52242.9	809	981	1141	777	1015	1232
14.5453	2.57529	0.011758	3.26134	0.031105	3.72646	0.162154			52362.9	824	988	1163	788	985	1233
14.5786	2.51373	0.0524561	3.31801	0.111244	3.71718	0.21052			52482.9	795	988	1149	778	1019	1241
14.6119	2.55611	0.0110647	3.27669	0.113098	3.72179	0.155545			52602.9	818	975	1163	782	1007	1230
14.6453	2.56521	0.0157159	3.27637	0.0569936	3.71092	0.175316			52722.9	827	987	1155	779	995	1231
14.6786	2.54619	0.00736682	3.31292	0.0901465	3.70155	0.135706			52842.9	819	991	1161	775	1013	1219
14.7119	2.46135	0.0172109	3.24344	0.0799842	3.62545	0.234512			52962.9	794	972	1114	747	990	1217
14.7453	2.55463	0.0177887	3.28877	0.199729	3.70156	0.148903			53082.9	816	960	1158	783	1029	1222
14.7786	2.53332	0.0123503	3.20705	0.0748838	3.69539	0.192877			53202.9	816	962	1146	770	978	1230
14.8119	2.51283	0.00272284	3.3059	0.0199381	3.63935	0.148766			53322.9	806	1004	1138	767	996	1202
14.8452	2.51021	0.05385	3.18743	0.112055	3.63306	0.0827701			53442.9	818	948	1151	754	980	1185
14.8786	2.50782	0.0793523	3.29866	0.195169	3.62223	0.128934			53562.9	787	964	1137	782	1031	1192
14.9119	2.55578	0.00702015	3.24317	0.0332302	3.60672	0.172888			53682.9	822	982	1122	778	980	1197
14.9452	2.52045	0.0173337	3.22874	0.1102	3.63154	0.111359			53802.9	813	961	1144	765	992	1191
14.9786	2.46192	0.0144375	3.12795	0.116035	3.5772	0.197016			53922.8	787	929	1107	754	963	1193
15.0119	2.5448	0.00387842	3.17563	0.072179	3.57243	0.0980325			54042.8	816	953	1128	777	968	1169
15.0452	2.48725	0.00179837	3.22689	0.0751156	3.56939	0.168407			54162.8	798	968	1111	759	984	1184
15.0786	2.51792	0.0693854	3.23691	0.0939331	3.50875	0.17927			54282.8	824	967	1089	753	991	1167
15.1119	2.58029	0.0232344	3.18705	0.0465995	3.53838	0.256314			54402.8	823	962	1081	792	966	1194
15.1452	2.51758	0.000635569	3.23579	0.185084	3.5942	0.102479			54522.8	808	947	1134	768	1010	1177
15.1786	2.53398	0.0238194	3.13997	0.193314	3.5632	0.190387			54642.8	808	916	1104	778	983	1187
15.2119	2.52742	0.0145459	3.25842	0.096522	3.55383	0.155176			54762.8	808	973	1109	774	998	1176
15.2452	2.45274	0.0366969	3.19268	0.161205	3.50876	0.188068			54882.8	779	939	1087	756	992	1169
15.2786	2.51816	0.0558217	3.16918	0.100154	3.49005	0.148438			55002.8	821	945	1090	756	972	1154
15.3119	2.48307	0.0355341	3.18691	0.0232225	3.47471	0.333153			55122.8	789	967	1043	765	961	1191
15.3452	2.46766	0.021501	3.19885	0.0864757	3.57721	0.205814			55242.8	797	957	1105	748	978	1195
15.3786	2.49832	0.00457899	3.21497	0.0165378	3.53667	0.108951			55362.8	803	977	1114	761	968	1160
15.4119	2.54087	0.036928	3.14227	0.0203631	3.45422	0.0933738			55482.8	824	954	1091	767	947	1130
15.4452	2.56906	0.0205693	3.24352	0.0940104	3.518	0.100112			55602.8	820	969	1110	788	993	1152
15.4785	2.50201	0.065442	3.16738	0.0744201	3.46821	0.0824075			55722.8	818	950	1098	749	966	1132
15.5119	2.50488	0.00469454	3.17921	0.118972	3.47457	0.205588			55842.8	803	944	1072	765	979	1162
15.5452	2.48693	0.0162865	3.14407	0.0460972	3.49941	0.174851			55962.8	802	949	1087	755	953	1163
15.5785	2.4643	0.030659	3.1718	0.0166924	3.46656	0.00102616			56082.8	798	971	1116	745	948	1113
15.6119	2.47955	0.0173337	3.11005	0.164914	3.44956	0.0911641			56202.8	792	913	1090	760	968	1128
15.6452	2.54398	0.0413337	3.16754	0.102473	3.49321	0.188034			56322.8	826	944	1082	767	972	1164
15.6785	2.48102	0.0106097	3.14779	0.116267	3.48852	0.168229			56442.7	794	935	1085	759	969	1158
15.7119	2.50881	0.0426048	3.15413	0.0695901	3.45577	0.0823802			56562.7	815	947	1094	756	961	1128
15.7452	2.48652	0.0388925	3.10407	0.0104714	3.43257	0.203296			56682.8	807	949	1059	750	929	1148
15.7785	2.48684	0.0208077	3.14768	0.0975653	3.44497	0.163734			56802.7	803	939	1072	754	965	1143
15.8119	2.53988	0.00307673	3.1424	0.0437402	3.47454	0.183594			56922.7	816	949	1077	774	952	1157
15.8452	2.452	0.00399397	3.2203	0.0797137	3.41695	0.13728			57042.7	788	965	1069	747	983	1128
15.8785	2.52398	0.000866685	3.14913	0.0625191	3.38119	0.148198			57162.7	810	947	1055	770	958	1119
15.9119	2.5025	0.0497911	3.12762	0.0599302	3.44341	0.157133			57282.7	792	941	1073	774	951	1141
15.9452	2.4975	0.0497911	3.16104	0.121097	3.43712	0.0999344			57402.7	813	938	1084	751	974	1126
15.9785	2.51242	0.0198832	3.18691	0.0232225	3.44179	0.0977452			57522.7	811	967	1086	762	961	1127
16.0119	2.48857	0.0139681	3.11117	0.0737632	3.50406	0.155067			57642.7	802	933	1093	756	949	1160

## Sheet: Fig 3f
ATP concentration (µM)	Average lifetime (h)	SD		Measure 1	Measure 2
0	0	0		0	0
40	7	0.707		6.5	7.5
60	8.75	1.0606		8	9.5
80	11.75	1.0606		11	12.5

## Sheet: Fig 5d
Raw data for histogram
Nanotube length (µm)	Average length (µm)	SD
1.712	3.94827	2.46259
1.904
1.36
2.353
4.906
2.252
3.308
1.261
0.884
3.145
6.508
1.609
1.506
1.23
1.414
2.008
3.404
0.798
1.257
4.395
4.218
1.569
3.715
3.28
5.471
5.814
1.551
2.783
4.852
2.984
3.758
2.99
6.839
2.353
2.123
2.149
2.872
1.209
7.978
4.505
7.329
3.545
4.119
6.223
3.531
10.841
6.289
1.472
4.096
8.4
6.395
7.146
7.088
3.57
1.913
2.793
3.639
2.973
4.157
0.911
1.451
3.99
2.838
7.139
2.314
1.583
4.506
3.615
5.936
1.782
0.972
2.281
1.661
0.667
2.04
3.802
3.229
6.072
1.548
3.808
1.215
2.555
3.013
2.162
0.815
0.821
2.283
4.219
1.171
5.057
10.897
9.794
2.159
3.477
4.692
1.221
1.858
3.049
2.23
5.031
6.056
7.36
6.023
1.382
5.601
2.065
4.769
3.714
3.201
5.18
1.805
0.92
7.316
1.929
4.17
3.133
2.283
3.715
2.212
4.37
1.649
1.685
2.694
4.804
6.564
16.299
4.694
4.754
4.011
5.737
9.35
7.985
6.76
1.787
6.291
7.258
1.808
4.731
3.616
1.134
0.809
5.389
1.892
7.22
4.254
3.839
1.938
2.245
10.458
3.534
4.263
3.914
5.024
3.621
6.383
5.725
2.363
3.826
1.081
1.547
6.518
4.687
3.136
0.742
0.87
0.777
4.395
6.661
6.775
2.9
1.396
9.269
3.375
3.719
4.464
2.824
3.287
1.397
5.944
4.52
5.957
4.961
3.66
8.442
6.419
5.652
9.776
4.447
2.405
3.733
4.955
3.618
7.207
2.172
2.951
10.276
6.774
3.263
4.014
6.247
3.963
4.973
3.147
1.193
6.827
8.674
4.58
3.771
2.296
5.41
0.54
4.119
1.245
7.881
4.16
6.837
4.924
1.618
1.846
1.098
1.237
1.882
3.507
1.898
7.768
5.09
2.358
5.974
5.705
1.079
1.72
2.712
3.816
5.876
2.216
4.983
2.395
2.063
1.839
6.25
1.426
2.329
1.52
8.419
5.157
4.115
0.901
1.399
1.352
3.686
4.129
3.219
1.207
1.744
3.461
0.901
2.591
3.664
4.642
1.291
0.824
1.21
4.41
4.037
3.883
9.085
3.977
1.862
2.126
2.737
3.266
1.237
3.412
1.042
4.545
4.512
2.683
5.278
9.068
4.435
5.391
8.118
1.906
4.974
3.213
5.129
3.719
2.97
7.258
5.937
4.358
3.718
4.948
2.636
4.943
4.212
3.108
6.755
9.419
5.596
5.181
1.782
2.851
3.824
4.786
5.649
5.002
0.972
0.691
1.001
4.766
1.024
9.095
7.451
5.54
2.307
8.322
8.516
3.427
2.415
1.363
1.276
5.691
0.766
2.776
3.459
2.476
3.763
1.586
0.783
0.91
2.066
3.073
0.481
0.674
3.668
2.08
4.635
2.337
17.742
6.031
0.95
0.811
3.667
4.55
2.804
1.671
3.279
1.725
4.29
5.474
1.92
5.794
5.073
2.794
3.862
2.087
2.086
2.142
4.413
1.968
5.125
5.461
2.729
3.187
1.613
9.157
5.368
5.207
12.026
6.389
2.288
5.261
2.288
4.002
5.744
8.307
8.857
2.188
10.237
1.145
3.023
0.94
5.104
1.665
3.794
6.584
4.192
3.068
3.366
2.359
2.722
2.835
2.863
9.008
5.326
4.41
1.641
2.896
5.571
5.123
7.53
6.081
1.253
3.331
9.242
2.463
5.531
2.636
3.363
10.739
1.696
2.752
3.276
4.486
4.263
4.01
4.03
8.627
4.521
4.606
5.275
3.317
4.074
6.231
3.067

## Sheet: Fig 5e
Raw data for histogram
Nanotube length (µm)	Average length (µm)	SD
1.646	4.1692	2.93674
3.134
4.031
5.131
2.714
1.835
5.084
5.626
2.376
1.478
2.295
4.13
7.005
1.567
3.136
2.123
3.046
0.688
3.21
6.107
3.932
4.402
0.985
1.258
2.466
4.256
9.201
3.033
6.041
1.8
5.645
3.308
3.008
4.797
6.037
2.562
8.885
5.813
2.691
3.051
6.064
4.917
1.382
0.916
3.764
3.303
4.424
6.953
2.542
2.756
8.14
3.016
0.481
3.326
1.78
0.801
1.573
5.83
5.66
4.439
6.67
2.303
2.118
0.39
5.294
1.676
14.163
2.878
1.266
2.997
6.327
2.005
5.332
4.894
3.459
3.119
4.344
4.43
0.723
1.511
1.698
5.342
3.539
3.36
1.19
2.604
4.148
6.717
2.534
4.071
1.218
1.448
1.708
5.623
6.129
6.485
2.453
0.826
1.777
4.74
1.067
1.289
8.3
9.426
3.903
6.47
2.403
2.863
2.266
4.999
14.249
8.245
7.818
5.586
1.75
8.147
4.568
4.351
3.588
4.305
6.321
2.579
6.974
0.901
1.278
2.257
8.691
8.711
2.04
8.558
10.282
1.8
1.601
11.937
1.992
1.158
1.061
2.938
5.74
5.882
7.9
1.389
6.313
4.952
2.74
4.891
8.71
5.597
4.685
8.883
5.022
6.071
2.523
5.678
14.519
6.686
5.065
4.36
2.46
0.747
6.144
5.791
10.69
5.593
7.878
5.066
1.326
8.442
6.317
3.282
1.228
4.503
3.971
5.354
6.689
8.418
1.717
12.688
1.429
5.794
0.595
5.226
1.684
0.769
3.677
0.277
2.159
1.799
2.261
4.841
1.021
4.381
4.419
0.571
1.322
1.979
1.306
2.917
3.868
0.614
1.261
6.24
1.817
5.951
2.594
8.161
7.327
0.792
3.563
2.77
2.371
2.272
1.764
1.945
0.56
3.971
7.603
2.856
17.724
3.214
6.864
4.188
2.481
1.836
3.091
3.625
2.34
2.203
1.192
0.988
2.101
2.459
2.375
1.454
2.368
1.251
1.21
0.39
1.329
0.324
8.164
1.072
2.951
3.759
2.223
4.107
1.801
3.496
0.794
2.453
1.641
4.583
2.246
1.111
1.922
6.088
3.721
3.871
6.232
1.7
1.118
6.492
1.593
2.272
1.538
8.355
2.597
1.91
1.213
1.775
1.886
8.859
1.735
5.132
1.987
4.23
1.737
4.362
1.009
0.901
0.916
1.819
1.607
1.179
7.912
3.478
11.68
3.12
5.249
2.619
1.463
3.264
5.809
4.643
4.187
3.222
2.342
3.188
2.701
0.938
4.373
3.841
3.096
5.916
2.631
2.016
3.343
1.949
3.923
1.58
6.691
9.794
5.537
5.601
2.818
4.629
2.022
5.98
4.452
4.397
8.161
7.09
10.782
2.008
2.192
9.136
12.816
1.771
13.631
0.901
2.485
2.71
2.199
3.796
5.535
3.734
4.616
2.973
2.222
0.789
3.715
3.397
3.374
2.369
2.728
4.388
4.632
3.001
3.157
6.417
2.162
1.672
1.499
11.548
5.511
7.307
1.89
5.673
9.11
2.901
6.658
1.644
2.356
2.072
3.101
2.134
8.795
3.863
13.915
6.57
4.037
6.835
11.321
2.523
1.351
2.316
3.341
8.11
1.712
3.037
2.737
3.138
7.201
7.203
3.014
2.964
3.351
1.994
4.873
4.214
4.448
1.532
1.179
2.295
5.834
2.203
2.865
4.737
7.975
1.878
11.473
12.282
3.805
10.881
2.996
3.225
1.309
7.329
1.181
2.934
3.533
4.299
4.734
9.257
0.906
2.5
10.239
3.359
3.119
13.278
3.015
3.423
2.821
3.327
6.136
4.64
3.501
11.342
4.554
8.87
6.947
7.626
1.691
1.842
1.05
3.104
6.77
2.035
3.919
18.099
5.431
1.776
4.157
6.138
5.003
1.892
5.678
3.21
3.08
9.986
5.567
2.281
1.994
11.891
7.122
4.945
7.871
9.399
3.834
7.562
7.384
1.634
3.564
4.956
8.358
4.727
4.621
3.628
3.925
2.467
4.185
1.518
0.328
5.794
3.751
2.635
4.348
1.577

## Sheet: Fig 5f
Raw data for histogram
Nanotube length (µm)	Average length (µm)	SD
3.472	3.48573	2.32912
1.002
2.789
5.065
4.25
9.538
5.663
12.87
2.827
4.424
2.998
10.074
7.062
2.791
1.087
2.598
6.4
4.566
0.619
2.401
4.748
2.329
3.245
1.875
3.859
2.898
4.163
3.857
3.437
3.456
3.696
7.647
6.663
4.535
3.248
2.069
3.06
4.195
4.729
4.052
1.775
5.542
2.155
6.253
6.15
3.531
2.159
3.433
1.346
7.248
1.814
2.977
1.573
3.769
5.714
10.589
1.276
4.428
3.548
4.425
3.253
2.879
1.952
10.832
5.35
2.633
5.002
4.452
2.987
1.892
1.125
2.166
2.609
5.003
3.518
2.862
2.683
2.613
4.171
1.336
2.211
1.292
1.946
3.03
2.151
4.386
4.619
7.251
6.798
4.855
3.779
1.848
5.08
4.594
7.718
2.298
2.08
8.181
6.872
3.553
6.211
0.846
1.845
3.01
4.853
4.082
3.911
3.419
2.405
1.588
1.875
1.859
1.102
15.794
3.293
4.127
4.53
3.639
1.306
4.019
2.779
4.621
8.456
2.802
4.619
4.497
1.628
4.932
3.585
3.3
3.786
4.679
2.384
4.908
3.307
6.457
1.68
4.051
4.655
6.043
6.638
3.625
2.061
7.664
3.498
2.754
1.144
4.32
8.053
5.277
3.812
4.7
8.814
4.412
3.307
2.553
4.161
5.181
3.034
7.93
11.643
1.327
2.307
11.457
3.01
1.427
4.805
10.536
3.7
1.682
2.632
6.928
2.841
1.298
4.512
6.213
1.212
3.735
2.216
1.241
2.946
3.098
4.315
4.448
5.231
6.334
1.11
1.839
7.553
1.442
4.419
4.083
1.476
1.768
1.104
3.533
4.402
4.33
5.693
2.835
3.05
7.219
2.241
8.516
5.294
6.595
3.254
5.003
1.422
5.79
2.802
5.283
3.222
2.089
9.387
7.105
9.089
4.893
2.408
0.851
2.95
4.12
4.323
3.472
2.244
5.531
3.028
7.152
1.669
5.867
6.623
7.644
3.168
1.296
0.853
1.564
1.671
4.738
1.953
8.339
3.069
3.587
1.947
2.703
10.133
6.683
1.169
4.213
4.887
2.176
2.556
6.965
3.403
3.824
3.669
1.582
2.951
1.557
6.677
1.475
3.325
0.886
2.022
0.901
2.075
10.458
6.117
3.32
2.744
1.302
0.811
3.33
2.438
3.37
5.055
3.769
6.938
1.543
0.89
4.612
4.763
5.368
1.166
1.035
1.243
4.184
3.772
3.544
2.863
1.502
1.688
2.535
3.244
2.186
6.355
2.401
0.919
0.631
0.56
1.032
1.373
2.736
2.612
1.554
7.376
1.712
2.038
4.252
1.381
3.726
6.557
0.923
8.233
9.945
7.148
3.709
4.187
2.583
5.705
5.612
3.458
1.295
1.309
6.333
0.209
4.32
1.722
0.444
1.767
0.92
2.777
2.866
1.892
1.619
0.948
2.739
2.057
1.454
1.975
1.346
0.721
3.667
5.359
1.759
1.218
1.302
2.912
1.216
1.892
6.139
2.17
1.034
1.918
2.136
1.247
0.83
1.147
4.702
1.747
3.112
0.811
0.405
1.734
1.334
1.528
1.991
2.017
0.815
1.455
1.225
0.848
2.588
4.679
3.695
5.805
1.368
2.295
2.865
2.608
0.921
5.087
7.437
2.955
5.081
2.424
1.474
1.149
1.429
1.607
0.583
1.186
4.269
6.303
3.537
3.552
1.383
1.545
1.927
3.07
0.555
5.885
1.415
0.993
1.993
2.918
0.939
1.015
5.784
1.093
0.957
0.631
0.811
1.554
5.565
4.178
0.659
2.524
5.137
2.646
1.581
1.817
1.547
1.965
2.594
1.343
1.94
1.609
0.96
1.293
0.95
0.721
2.774
1.617
1.953
3.654
2.372
1.921
2.696

[truncated: 10 more sheets: Fig 5g, Fig 6c, Fig 6d, Fig 7c, Fig S1a, Fig S1c, Fig S2b, Fig S5, Fig S8b, Fig S9b]
